# Supplementary material for: Dynamic evolution of selenocysteine utilization in bacteria: a balance between selenoprotein loss and evolution of selenocysteine from redox active cysteine residues
Source: Genome Biol. 2006 Oct 20;7(10):R94. doi: 10.1186/gb-2006-7-10-r94 (PMC1794560; doi:10.1186/gb-2006-7-10-r94)
Supplement: Additional data file 4 — Sequences of all 285 selenoproteins (25 families) in bacteria. Sec is represented by U [file gb-2006-7-10-r94-S4.txt]

#fdhA
>Aquifex_aeolicus_fdoG
MNYMDISRRGFLKLSVGSVGAGILGGLGFDLTPAYARVRDLKITKAKVTKSICPYCSVSCGILAYSLSDGAMNVKERIIHVEGNPDDPINRGTLCPKGATLRDFVNAPDRLTKPLYRPAGSTEWKEISWDEAIEKFARWVKDTRDRTFIHKDKAGRVVNRCDSIVWAVGSPLGNEEGWLMVKIGIALGLSARETQATIUHAPTVASLAPTFGRGAMTNNWVDISNSDLVFVMGGNPAENHPCGFKWAIKAREKRGAKIICIDPRFNRTAAVADIFVQIRPGTDIAFLGGLINYVLQNEKYQKEYVRLHTTGPFIVREDFGFKDGLFTGYDPKTRSYDTTTWDYEFDPATGYPKMDPEMKHPRCVLNILKEHYSRYTPEVVSQICGCSKEDFLRVAEEVAKCGAPNKFMTILYALGWTHHSYGTQLIRTACMLQLLLGNIGCPGGGINALRGHSNVQGMTDLAGQNKNLPTYIKPPKPEEQTLAQHLKNRTPRKLHPTSLNYWANYPKFFISFLKCMWGDAATPENDFAYDYLYKPEGGYNSWDKFIDDMYKGKIEGVVTAALNFLNNTPNAKKTVRALKNLKWMVVMDPFMIETAQFWKAEGLDPKEVKTEILVLPTAVFLEKEGSFTNSARWVKWKYKATDPPGDAKDEFWIFGRFFMKLKEFYEKEGGAFPEPILNLVWPYKNPYYPTAEEILTEINGYYTRDVDGHKKGERVRLFTDLRDDGSTACGGWLYCGVFPPEGNLAKRTDLSDPLGLGTYPNYAWNWPANRRVLYNRASCDEKGRPWDPERPLLRWDPERDMWVGDIPDYPATAPPEKGIGAFIMLPEGKGRLFAAKSYVTFKDGPLPEHYEPYESPVTNILHPNVPHNPVAKVYKSDLDLLGTPDKFPHVATTYRLTEHYHFWTKHLYGPSLLAPVMFIEIPEELAKEKGIQNGDLVRVSTARASIEAIALVTKRIKPLKVAGKTVYTIGIPIHWGFEGLVKGAITNFITPNVWDPNSRTPEFKGFLANIEKVKT
>Actinobacillus_succinogenes
MQITRRKFFKVCAGGMAGTSVAALGLMPTAAFAAPREYKLLRTKETRQSCTYCAVGCGMLMYSMGDGSMNSRGKLIHVEGDPDHPVSRGALCPKGAGVLDFVNSPNRIQYPEYRAPGSDKWERISWHDAIHKIAKLMKEDRDANFQTTNESGTPVNRWLTTGFLCTSAASNETALISQKWARSLGLLFIDNVASTUHGPTVASLAPSFGRGAMTNHWVDIKNANVVVVMGGNAAEAHPVGFRWAIEAKKQNGAKLMVVDPRFNRTAAVADFYSPIRSGTDIALLLGVIKYLLDNDKIQHEYVKHYTNASFLINEGFDFKDGLFTGYDAEKRQYDKSTWSYQLDENGQPKRDLTLQDPRCVINLLRKHVERYTPEMVERICGTKQKAFLEFAETIGSTAVPDRTMTILYALGWTHHSVGAQNIRTMAMIQLLLGNIGMAGGGINALRGHSNVQGTTDMGLFPSMLPGYIPLPIETDTTLESYINRITPKTAVDGQTNYWQNTPKFVVSMLKALYGENATKDNEFGFHNLPKQYTKKLDQLQYVDLMAQGKVNGYLCQGYNPIASYPDKHKISSALRKLKFLVVMDPLKTDTSEFWQNHGEYNDVNPADIQTEVFRLPSICFAEEDGSIANSGRWLQWHWKAAEPPKDAKPDVDILAEIREVMLEMYEKEGGSSIDTIKAMSWDYANPLEPKSDEIAKENNGYALEDLYDVNGNLIAKKGELLSSFAQLRDDGTTSSACWIYTGQWTQKGNQMEKRDNSDPSGLGNTLGWAFAWPVNRRVLYNRASADLSGKPWDPKRQLVKWNGKNWNYIDIADFGTAPPNSNVMPFIMNNEGVSRLFALDKMAEGPFPEHYEPVETPIGTNPLHPNVIYNPAARILDNDKASFGDANDFPYVGTTYRLTEHFHWWTKNADLNMIAQPQPFVEISEELAKEKGIAQGDVVKVTSKRGYIKAKAVVTKRIKSLEVDGKKVHTIGIPLHGGFMANGRKSFLPNTLTGRVGDANTQTPEYKAFLVNIERTTEAL
>Alkaliphilus_metalliredigenes
MIALTIDGMKVQVEAGTTILEAASQLGVEIPTFCHDPRLKPHGSCRICVVEIKGGRNLPTACCTPVGEGMEVWTESDDVIEARREILDLMLANHPLDCLTCDKAGRCTLQDLCYKYDIKESSYGGAKKEYETDESNPFYYSDQEKCILCGKCVYVCSQLQGTDAIGFAERGFDTHIATPFDKGLEHSTCVSCGNCVSVCPVGALMPKSKEKFRYWETKSTRTTCAYCGVGCQMDLLVKDNKVVEVDPAMGPSNEGLLCVKGKFAFNFINHPDRLKKPLVKKDGKLVETSWEEAYQVIVDKVKHTKENFGPDTIAGFSSARSLTEENYLMQKMMRAVIGTNNVDHCARLUHSSTVAGLATTLGSGAMTNSVAEVKQADVIFITGSNTTESHPVIGAQVRQAVKNGTKLIVADPREIDLAQDADVFLKIKPGTSIALSNAMLNVIFEEGLEDKTYIEENTEGIEELKKVVQKYTPEMAGEICGVKPEDIRAAARLYGQGVRGSILYCMGITQHHNGTESVMSLSNLALATGNLGKEGTGINPLRGQNNVQGACDMGALPNVMPGYQQVTNAEVINKFEKAWNTKLSNNVGLTIPEVMHKAAHGDVKMIYIFGENPMVSDPDTHHVEEALKNSFVVVQDLFLTETAELADVVLPAASFAEKDGTFVNTERRVQRVRKAVNSQGEAKADWMIFMELMNHLGYDKQYKNVEEIFEEIRQVTPQYAGISYDRIEDIGIQWPCPTEDHPGTKFLHTGKPARGAGLFMAVEHVESSELGNEEYPLILTTGRILYQYHTRTMTGKTEGINQMAPESYIEMHPNLAVSLGITNGETVKVKSPRGEVRTKAKVTKIVDENVVFMPFHYFEGAANVLTNGTDLDKYCKIPGLKVTGVKVVKIIAR
>Anaeromyxobacter_dehalogenans1
MSVTRRQFLQLTAAGVGSTGLVALGFSPDRVLADVRNFKLSRTAETRNTCPYCSVGCGVILYTLGDRSKNAHSAVMHVEGDPDHPVNRGTLCPKGASLLDFVQSPNRLRYPEYRAPGSDKWERVTWDWALDRIARLMKDDRDKNFVAKNAAGVTVNRWPTVGLLAASASSNETGYITHKVWRALGGVAIDNQARVUHGPTVAGLAPTFGRGAMTNSWVDIKNANLVLVMGGNPAEAHPCGFKWVVEAKAHNKAQLIVVDPRFTRTAAVADVFAQIRPGTDIAFLGGVIRHLLEKEAIQKQYVAAYTNASLIVKEGYGFQDGLFSGYDEAKHTYDKSTWSYETGPDGFAKSDPTLQDPRCVFQLMKKHYARYTPKMVADITGVPEATFTRICDAIATTSAPDRTMTALYALGWTQHSVGSQNIRSIAMIQLLLGNVGMAGGGVNALRGHSNIQGLTDLGLLSDLLPGYLTVPRDADPDVETYLAKRTPKPLRPGQMNYWQNYPKFYVSLMKAWYGKAATKENGWAYDYLPKLDKVYDILAVFDLMHQGKVNGYLCQGFNPLASIPNKPKLLESLSKLKYLVTIDPLVTETSNFWQNHGDLNPVEPAKIQTEVFRLPSSCFAEEDGSLVNSGRTLQWHWKAAEPPGEAKGDAEIVAALFMRLRALYEKEGGAFPDPIRDLTWEYKIPRSPSAEELAREFNGKALADVKDPKADPKDPKAPLLAKEGEQLATFAHLQDDGTTASGNWLYCGSFTQAGNQMARRDVSDPSGLGVTPTWGWSWPANRRVLYNRASCDPSGKPWDKNRKLVWWNGAKWVGHDVPDFKVDSKPEEGMSPFIMNPEGMGRLFALDKMAEGPFPEHYEPFESPAASNAMHPKVGPNPAARIFPGDKAQLGLPGEFPYAATTYRVVEHFHFWTKHARIPSVLQPELFIELDEVLAGKKGIRSGDAVAVRSKRGRIVGKAVVTKRIKPLKIAGQEVHTVGIPIHWGFDGLTKPGYISNTLTPFVGDANTQTPEFKAFLVDVEKAAAGQV
>Anaeromyxobacter_dehalogenans2
MTLSRRNWLKIAAGGTAGLALADLGFGPGEARAATGALKLKGTKEFTTACNFCSCGCGMVAHVRDGQLVNLEGDPDHAINFGALCTKGAAMKATHDSPRRVKAPMYRAPGSDRWEEISWDQAYEKLARKLKEVRDASWTVTEKDGDAEYPVNRTDAIALMGGAQNTNEECYLFNKMGRLLGTSYVEHQARLUHSPTVPSLGASFGRGAMTNGWADLQNAKVFLIEGSNAAENHVMAMKWIRKAQEKGAKVIHVDPRFNRTSSIADVFARIRPGSDIAFLSAVINHVLQKRLYDEAYVKLHTNALLVSKDEFGFDEGVFSGYDHEKHKYDNASWGYELDAARKPVKAKDLDDPRCVFSKLKQHFARYTPEVAEQISGVPAKQVVEIAELYANNRPGTILYALGMTQHTVGIQNIRCYGILQMLLGNIGVAGGGVNALRGEPNVQGACDMSVLHGYMFGYLNYPEHAHTTFKDWTKANGSFRAKMTANGLKAWFGENATPENEFGWAWLPKKSAKKDYSIYGILDAAYAGQMKVLWALGQNPMVTNPNLSYVHDALSKLDMLVVQELWETETAAFWQRPGTDPKAIQTEVLLLPAAYFMEKEGTITGSGRMVQWRHAAVKPPGQAKTDIEIIDAVYRKVRGLYAGSADPKDAPLAKAAWDYRAESLAEDVLKEINGRVHRDVTLPDGKVLKAGDMVGGIGQLQADGSTSSGVWLYAGVFAGGKNLSKRRDSSDKSGIGFYKDFAWSWPGNMKILYNRASCDANGKPWPGTIPIIAWDETEKKWKGKDTPDVPDATKGPDTPEGQRAFRMNAEGLGRLMAAPYKSFKEAKDELPIDSSYVPKDGPFPEHYEPVESPVANVMHPKVQTNPCLKYPRVKAKQPIGTSKDFPYVLMTSSIAEHWCAGSTTRNVPWLNELFPEPVIELPEKLAAKLTIRSGDKVKVTSARGDVTVKAVVTKRMQVMKIAGQEVPVVWMPYNWGFKGLSTGPSTNYLTIDAVDPGAGTQETKACLVDVARVEEAVASR
>Anaeromyxobacter_dehalogenans3
MPKLPVLSDWPVLRQLRHRDPSGLGSTAASPRTRSLAPRTASADRVARSICPYCAVGCGQLVYVKDEKIIDIEGDPDSPVSQGCLCPKGAATFQLVTGAHRLEQVLYRRPGGTSWETLPLEQAMEMVAQRVKKARDETWQERVEEEGAEHHGDQVRRTLGIAHLGGATLDNEENYLLKKLFTALGVVQVENQARIUHSSTVPGLGISFGRGGATTFPGDLQNSDWIVVQGSNMAECHPVAFRWVMEAKNRGATIIHVDPRFTRTSAVSDLHVPIRPGSDIAFLGGIIHHVLEHDLWFEEYVRAYTNASTVIDEGFRDTEELEGFFSGFDAQSNSYSWETWKYQGVDGIVPAAGHKLVYGEEGAGRGDLRGTKMLERETDPTLQHPRCVFQLLKKHFARYTPEMVEETCGIPRALFLKVAETLGRNSGRERTGAFCYAVGWTQHTVGVQYIRTAAILQLLLGNIGRPGGGIMALRGHASIQGSTDIPTLFDILPGYLPMPHASLPNRGLDQYVNNNASATHWWSEFRKYVVSLCKAWFGTAATPENDFLFDLLPRLTGNHSHMVTVSEMADGKLKGYFVMGENPTVGSMHGALHRKGLRELDWLVVRDFTLTETAEFWRTAPEIARGEVRTEEIRTEVFFFPAATHTEKDGSFTNTQRMLQWHHRAVEPRGDCRSELHFTYHLGKRLKALYAGSTDPKDRAIQALTWDYPTRGPQEDPDAEAVLREVNGFTVADGMPVPGFAELKDDGSTACGCWIYSGCFRDGVNQTARRRPEREQHWVAPDWGWAWPANRRILYNRTSADPEGRPWSERKRYVWWDEEKRQWTGYDVPDFVKDRPPSYRPPPGARGTAAIAGDDAFIMQADGKGWLFAPSGLLDGPFPTHYEPEESVLENPLYPQQCNPARMEWHRRDNPYHAAWGDPRFPFVLTTYRLTEHHTAGGMSRWLSWLSELQPEMFCEVSRELAAARGLRNGGWATITTARGEIECRVLVTDRMRPLRVKGGRTVHTIGLPYHWSFVGRVTGDPANELIGFVADPNVSIQESKAFTGDIRAGRHARGRRSVTDGVALREPEPRIHAPRDLPGLHTNKRSPPVEPPEPR
>Burkholderia_mallei_fdoG
MGFSPAEALAEVRQYKLARTVETRNTCPYCSVGCGILMYGLGDGAKNATSSIVHIEGDPDHPVNRGTLCPKGASLIDFIHSPSRLTQPEYRAAGSDKWQPISWSDALDRIAKLMKADRDANFVETTDDGMKVNRWLTTGMLAASAGSNEVGYLTHKTVRSMGMLAFDNQARVUHGPTVAGLAPTFGRGAMTNHWVDIKNADVILVMGGNAAEAHPCGFKWVTEAKAHRNARLVVVDPRFTRTASVADYYAPIRTGTD
>Burkholderia_pseudomallei_fdoG
MGFSPAEALAEVRQYKLARTVETRNTCPYCSVGCGILMYGLGDGAKNATSSIVHIEGDPDHPVNRGTLCPKGASLIDFIHSPSRLTQPEYRAAGSDKWQPISWSDALDRIAKLMKADRDANFVETTDDGMKVNRWLTTGMLAASAGSNEVGYLTHKTVRSMGMLAFDNQARVUHGPTVAGLAPTFGRGAMTNHWVDIKNADVILVMGGNAAEAHPCGFKWVTEAKAHRNARLVVVDPRFTRTASVADYYAPIRTGTD
>Brevibacterium_linens
MARFSPLEWPVIRQLRSSDASGRGESVVSQKTRETTPRTATADKVVQSVCPYCAVGCGQKVFVKDDKVIQIEGDPDSPISRGRLCPKGAASEQLVNANGRITEVLYRAPKAKDWQKLDLNTAIDMVADRFIEARRKHWEDFDDKGHPLRRTMGIASLGGATIDNEENYLAKKLYTAAGAIQIENQARIUHSATVPSLGTSFGRGGATQPVQDMANADCIIIQGSNMAECHPVGFQWVTEAKARGARVIHVDPRFTRTTAIADKHVPIRAGSDIVLLGALINRVLSDGLHFDEYVRAYTNATNLISENYQDTEDLDGLFSGFDPDTNSYDNSTWSYQTDDAGRALTDPTLEDPRSVFQILKRHYARYTPEMVAENCGIKPADFEYLVESVTQNSGRERTTCFAYAVGWTQHSLGAQFIRTASILQLLLGNMGRPGGGIMALRGHATIQGSTDIPTLFNLLPGYLPMPSAGVHETFEDYVRAVGTPETHKGYWANGRSYATSLLKAWWGDAATKENDFAYDYLPKINGAHGTYQTQVRMLNDGVDGYFLLGQNPAVGSANGRMQRMAMSHLKWMVVRDFRLIESATWWKDGPEIESGELKTEDIETEMFFMPAANHTEKAGTFTQTQRLVQWRHKAVNPPGDAQSELDFFFELGKRVREKLKDSTDPRDRPLLDMTWDYPVDEEGEVDPESVLAEINGYYVGGEKDGVPLDNFNQMTDDGTTAGGCWIYAGIYAGGQNMAARRKPRDEQDETAAEWAWAWPANRRILYNRASAAPDGAPWSERKKFVWWDEESGKWTGKDVPDFPIDRAPSARSDQAHGGPANLDGDDPFIMQADGKGWLFAPSGMIDGPMPTHYEPQESTVANPLYDQQSSPTRLVMRREDNLSAPGAGNPGSEVYPYVFTTYRLTEHHTAGGMSRWLPYLSELQPEMFCEISPELAAEVGLEPYGWATLVSPRAAIEARVLVTRRMTPLTIGGKTIHQIGLPYHWGVGGDATVEGDSANDLLGVTMDPNVFIQNSKYVAGTIMPGRRPRGPELVDFVEKYQREAGLGPESGNQLVTVSDDVVAASHEAGSEAHKGGHPHRGGDSAVGVSPGRTYGAESSDGGDPSGAEVAEDSSLTDSADDRTGRIDMQPTAKGAGNRADDGDPTDGDPDQGYVGSDADSVETGNLGEGAPSPEGESIGEDTVDNRGNEED
>Burkholderia_ambifaria
MLQMSRRQFLKVTATSLAGSSLALLGFSPTEALAEVRQYKLARTVETRNTCPYCSVGCGILMYSLGDGAKNAQPSIIHIEGDPDHPVNRGTLCPKGASLIDFIHSPSRLTHPEYRAPGSDKWERISWGDALDRIAKLMKADRDANFVETAEDGAKVNRWLTTGMLAASAGSNEVGYLTHKAVRSLGMLVFDNQARVUHGPTVAGLAPTFGRGAMTNHWVDIKNADVILVMGGNAAEAHPCGFKWVTEAKAHRKARLIVVDPRFTRTASVADYYAPIRTGTDIVFLGGVINYLLTNDKIQHEYVKNYTDFSFIVREDFAFNDGIYSGYDAEKHAYPDKSSWDYERGDDGFVKVDPTLQHPRCVYNLMKQHYARYTPDMVQQTCGTPKEKFLKVCEMLATTAVPGRAGTVLYALGWTHHSIGSQMIRTGAMVQLLLGNIGIAGGGMNALRGHSNIQGLTDLGLMSNLLPGYMTLPMQAEQDFDGYLKKRTQQPLRPNQLSYWKNYKAFHVSFMKSWWGDAATAENNWGYDYLPKLDKQYDLLQAIELMNEGKMTGYICQGFNPLAAAPSKVKTAAGLAKLKWLVIMDPLATETSEFWKHHGDYNDVDASKIQTEVFRLPTTCFAEEDGSLVSSSRVLQWHWKGAEPPGEAKSDLEIMSGLFLRMRKMYQKDGGKYPDPIVNLTWPYANPESPTPAELAMEFNGRALADLPDPKDPTKTLVKKGEQLAAFAQLKDDGTTASGCWIFCGAWTQAGNQMGRRDNSDPTGIGQTLNWAWAWPANRRILYNRASCDVSGKPFDPTRTLIGWNGSAWKGPDVPDFKADEPPENGMGPFIMNPEGVARFFARAGMNEGPFPEHYEPFETPLAANPLHPNNPQALNNPAARVFPGDRASFGKVSEFPHVATTYRLTEHFHYWTKHARLNSIIQPEQFVEIGEDLAKEVGVAHGDRVKVSSKRGYIVAVALVTKRIKPLTIEGKKVQTVGVPLHWGFKGLTKPGYLANTLTPSVGDGNSYTPEFKSFLVKVEKA
>Burkholderia_cenocepacia
MLQMSRRQFLKVTATSLAGSSLALMGFSPSEALAEVRQYKLARTVETRNTCPYCSVGCGILMYSLGDGAKNAQPSIIHIEGDPDHPVNRGTLCPKGASLIDFIHSPNRLTHPEYRAPGSDKWEPISWNDALDRIAKLMKADRDANFVETAEDGAKVNRWLTTGMLAASAGSNEVGYLTHKTIRSLGMLAFDNQARVUHGPTVAGLAPTFGRGAMTNHWVDIKNADVILVMGGNAAEAHPCGFKWVTEAKAHRKARLIVVDPRFTRTASVADYYAPIRTGTDIVFLGGVINYLLTNDKIQHEYVKNYTDFSFIVREDFAFNDGIYSGYDAEKHAYPDKSSWDYERGDDGFAKVDPTLQHPRCVYNLLKQHYARYTAEMVQQVCGTPKEKFLKVCEMLATTAVPGRAGTVLYALGWTHHSIGAQIIRTGAMVQLLLGNIGIAGGGMNALRGHSNIQGLTDLGLMSNLLPGYMTLPMQAEQDFDAYIKKRVQEPLRPNQLSYWKNYKAFHVSFMKSWWGDAATAENNWAYDYLPKLDKQYDLLQAIELMNAGKMNGYICQGFNPLAAAPSKVKTAAGLAKLKWLVIMDPLATETSEFWKHHGDYNDVDASKIQTEVFRLPTTCFAEENGSLVSSSRVLQWHWKGAEPPGEARSDLEIMSGLFLRMRKLYQKDGGKYPDPIVNLTWPYANPESPTPEELAMEFNGKALADLPDPKDPAKTLVKKGEQLAAFAQLKDDGTTASGCWIFCGAWTQAGNQMGRRDNSDPTGIGQTLNWAWAWPANRRILYNRASCDVAGKPFDPTRKLIGWNGSAWKGADVPDFKADEPPENGMGPFIMNPEGVARFFARAGMNEGPFPEHYEPFETPLGANPLHPNNPLALNNPAARVFPDDRASFGKVADFPHVATTYRLTEHFHYWTKHARLNAIIQPEQFVEIGEDLAKEVGVAHGERVKVSSKRGYIIAVALVTKRIKPLTIDGKKVQTVGVPLHWGFKGLTKPGYLANTLTPSVGDGNSYTPEFKSFLVKVEKA
>Burkholderia_cepacia
LAEVRQYKLARTVETRNTCPYCSVGCGILMYSLGDGAKNAQPSIIHIEGDPDHPVNRGTLCPKGASLIDFIHSPSRLTHPEYRAPGSDKWEPISWNDALDRIAKLMKADRDANFVETAEDGAKVNRWLTTGMLAASAGSNEVGYLTHKTVRSLGMLAFDNQARVUHGPTVAGLAPTFGRGAMTNHWVDIKNADVILVMGGNAAEAHPCGFKWVTEAKAHRKARLIVVDPRFTRTASVADYYAPIRTGTDIVFLGGVINYLLTNDKIQHEYVKNYTDFSFIVREDFAFNDGIYSGYDAEKHAYPDKSSWDYERGDDGFVKVDPTLQHPRCVYNLLKQHYARYTQDMVQQVCGTPKEKFLKVCEMLATTAVPGRAGTVLYALGWTHHSIGAQIIRTGAMVQLLLGNIGIAGGGMNALRGHSNIQGLTDLGLMSNLLPGYMTLPMQAEQDFDGYIKKRVQLPLRPNQLSYWKNYKAFHVSFMKSWWGDAATAENNWGYDYLPKLDKQYDLLQVIELMNAGKMNGYICQGFNPLAASPSKVKTAAGLAKLKWLVIMDPLATETSEFWKHHGDYNDVDSSKIQTEVFRLPTTCFAEENGSLVSSSRVLQWHWKGAEPPGEARSDLEIMSGL
>Burkholderia_dolosa
MLQMSRRQFLKVTATSLAGSSLALMGFSPTEALAEVRQYKLARTVETRNTCPYCSVGCGILMYSLGDGAKNAQPSIIHIEGDPDHPVNRGTLCPKGASLIDFIHSPNRLMHPEYRAPGSDKWERISWTDALDRIAKLMKADRDANFVETAEDGTKVNRWLTTGMLAASAGSNEVGYLTHKTVRSLGMLAFDNQARVUHGPTVAGLAPTFGRGAMTNHWVDIKNADVILVMGGNAAEAHPCGFKWVTEAKAHRKARLIVVDPRFTRTASVADYYAPIRTGTDIAFLGGVINYLLTNDKIQHEYVKNYTDFSFIVREDFAFNDGIYSGYDAQKHAYPDKSSWDYERGDDGFVKVDPTLQHPRCVYNLMKQHYARYTPDVVQQICGTPKEKFLKVCEMLASTAVPGRAGTVLYALGWTHHSVGAQMIRTGAMVQLLLGNIGIAGGGMNALRGHSNIQGLTDLGLMSNLLPGYMTLPMQAEQDFDAYIGKRAQQPLRPNQLSYWKNYKAFHVSFMKSWWGDAATAENNWAYDYLPKLDKQYDLLQTIELMHAGKMNGYICQGFNPLAAAPAKVKTAEALAKLKWLVIMDPLATETSEFWKPHGDYNVVDPSKIQTEVFRLPTTCFAEERGSLVNSGRVLQWHWKGAEPPGEARSDLDIMAGLFLRMRKMYQTDGGKYPDPIVNLTWPYADPESPTPEELAMEFNGRALADLPDPKDPSKVLVKKGEQLAGFAQLKDDGTTASGCWIFCGAWTQAGNQMARRDNSDPTGIGQTLNWAWAWPANRRILYNRASCDPNGKPFDPTRKLVAWNGKTWTGTDVPDFKIDEPPENGMGPFIMNPEGVARFFARAGMNEGPFPEHYEPFETPLGANPLHPNNPQALNNPAARVFADDRASFGKVSEFPYVATTYRLTEHFHYWTKHARLNSIIQPEQFVEIGEDLANEVGVAHGDRVKVSSKRGYIVAVALVTKRIKPLTVDGKKVQTVGVPLHWGFKGLTKPGYLANTLTPSVGDGNSYTPEFKSFLVKVEKA
>Burkholderia_fungorum
LAEVRQYKLSRTTETRNTCPYCSVGCGILMYGLGDNAKNAKSSIIHIEGDPDHPVNRGTLCPKGASLIDFIHSPSRLKYPEYRAAGSNEWKRISWEDALDRIAKLMKEDRDANFVETTEDGKKVNRWLTTGMLAASAGSNEVGYLTHKAVRSLGMLAFDNQARVUHGPTVAGLAPTFGRGAMTNHWVDIKNADVILVMGGNAAEAHPCGFKWVTEAKAHRKARLIVVDPRFTRTASVADYYAQIRTGSDIVFLGGVINYLLTNDKIQHEYVKNYTDMPFIVREDFSFTDGLYSGYNADKRKYDQSSWDYERGDDGFAKVDPTLQHPRCVYQLMKQHYSRYTPEQVEKACGTPKEKFLKVCEMLASTAVPGRAGTVLYALGWTHHSIGAQIIRTGAMVQLLLGNIGIAGGGMNALRGHSNIQGLTDLGLMSNLLPGYMTLPLEAEQDFDAFIKKRASQPLRPNQLSYWRNYRAFHVSFMKSWWGDNATAENNFGFDYLPKLDKSYDMLQVFELMNQGKMTGYIAQGFNPLAAAPNKAKIGAGLAKLKWLVVMDPLATETSEFWKNFGEFNDVDPASIQTEVFRLPTTCFAEERGSLVSSSRVLQWHWQGADGPGESRSDLEIMSGLWLRIREAYRKNGGKYPDPILNMSWPYANPESPTPEEIAMEFNGKALADVTDATDKTKVLAKKGEQLASFAQLRDDGSTASGCWIFCGSWTQAGNQMGRRDNSDPTGIGNTLNWAWAWPANRRILYNRASCDVSGKPFDPTRKLIAWNGKAWAGADIPDFKVDEPPENGMNPFIMNPEGVARFFSRDGLVEGPFPEHYEPFETPIGYNPLHPDNKLVVSSPAARVFPDDRAAFGTHENFPHTATTYRLTEHFHYWTKHARLNAIVQPQQFVEIGEDLAKEVGVVAGDRVKVSSNRGHIIAVALVTKRIKPLMIEGKKVQTVGLPLHWGFKGLTKPGYLVNTLTPSVGDGNSQTPEFKSFLVKVEKA
>Burkholderia_sp
MLQMSRRQFLKVTATSLAGSSLALMGFSPSEALAEVRQYKLARTVETRNTCPYCSVGCGILMYSLGDGAKNAQPSIIHIEGDPDHPVNRGTLCPKGASLIDFIHSPSRLTHPEYRAPGSDKWEPISWNDALDRIAKLMKADRDANFVETAEDGAKVNRWLTTGMLAASAGSNEVGYLTHKTVRSLGMLAFDNQARVUHGPTVAGLAPTFGRGAMTNHWVDIKNADVILVMGGNAAEAHPCGFKWVTEAKAHRKARLIVVDPRFTRTASVADYYAPIRTGTDIVFLGGVINYLLTNDKIQHEYVKNYTDFSFIVREDFAFNDGIYSGYDAEKHAYPDKSSWDYERGDDGFVKVDPTLQHPRCVYNLLKQHYARYTQDMVQQVCGTPKEKFLKVCEMLATTAVPGRAGTVLYALGWTHHSIGAQIIRTGAMVQLLLGNIGIAGGGMNALRGHSNIQGLTDLGLMSNLLPGYMTLPMQAEQDFDGYIKKRVQLPLRPNQLSYWKNYKAFHVSFMKSWWGDAATAENNWGYDYLPKLDKQYDLLQVIELMNAGKMNGYICQGFNPLAASPSKVKTAAGLAKLKWLVIMDPLATETSEFWKHHGDYNDVDSSKIQTEVFRLPTTCFAEENGSLVSSSRVLQWHWKGAEPPGEARSDLEIMSGLFLRMRKMYQTDGGKYPDPIVNLTWPYANPESPTPEELAMEFNGKALADLPDPKDPAKTLVKKGEQLAAFAQLKDDGTTASGCWIFCGAWTQAGNQMGRRDNSDPTGIGQTLNWAWAWPANRRILYNRASCDVAGKPFDPTRKLIGWNGSAWKGADVPDFKVDESPENGMGPFIMNPEGVARFFARAGMNEGPFPEHYEPFETPLDANPLHPNNPQALNNPAARVFPDDRASFGKVADFPHVATTYRLTEHFHYWTKHARLNSIIQPEQFVEIGEDLAKEVGVAHGERVKVSSKRGYIIAVALVTKRIKPLTVDGKKVQTVGVPLHWGFKGLTKPGYLANTLTPSVGDGNSYTPEFKSFLVKVEKA
>Burkholderia_thailandensis
MLQLSRRQFLKLSATTLAGSSLALLGFSPAEALAEVRQYKLARTVETRNTCPYCSVGCGILMYGLGDGAKNATSSIIHIEGDPDHPVNRGTLCPKGASLIDFIHSPSRLTQPEYRAAGSDKWQPISWSDALDRIAKLMKADRDANFVETTDDGKKVNRWLTTGMLAASAGSNEVGYLTHKTVRSMGMLAFDNQARVUHGPTVAGLAPTFGRGAMTNHWVDIKNADVILVMGGNAAEAHPCGFKWVTEAKAHRNARLVVVDPRFTRTASVADYYAPIRTGTDIAFLGGVINYLLTNDKIQHEYVKNYTDFPFIVREDFAFNDGIYSGYDADKHAYPDKSTWEYERGDDGFVKVDDTLAHPRCVYNLLKQHYSRYTPEMVEKICGTPKDKFLKVCEMLATTAVPGRAGTVLYALGWTHHSVGAQMIRTGAMVQLLLGNIGIAGGGMNALRGHSNIQGLTDLGLMSNLLPGYMTLPMQAEQDFDAYIQKRAQQPLRPNQLSYWKNYRAFHVSFMKAWWGDAVSAENNWGYDYLPKLDKPYDLLQTIELMHAGKMNGYICQGFNPLAAAPSKRKTSEALAKLKWLVIMDPLATETSEFWKNHGEHNDVDSSKIQTEVFRLPTSCFAEERGSLVNSGRVLQWHWQGAEPPGQAKSDLEIMSGIFLRMRDMYRKDGGKYPDPIVNLSWPYANPESPTPEELAMEFNGRALADLPDPKDPTKTLVKKGEQLAGFAQLKDDGTTASGCWIFCGAWTQAGNQMARRDNSDPTGIGQTLNWAWAWPANRRILYNRASCDVAGKPFDPTRKLIGWNGKTWTGADVPDYKIDEPPETGMGPFIMNPEGVARFFARAAMNEGPFPEHYEPFETPLAANPLHPNNPQALNNPAARVFPDDRAAFGKVDQFPHVATTYRLTEHFHYWTKHARLNAIIQPEQFVEIGEELAKEVGVAHGDRVKVSSNRGHIVAVALVTKRIKPLTVDGRKVQTVGIPLHWGFKGLTKPGYLANTLTPSVGDGNSQTPEFKSFLVKVEKA
>Burkholderia_vietnamiensis
MLQMSRRQFLKVTATSLAGSSLALLGFSPTQALAEVRQYKLARTVETRNTCPYCSVGCGILMYGLGDGAKNAQSSIIHIEGDPDHPVNRGTLCPKGASLIDFIHSPNRLTRPEYRAPGSDTWQPISWSDALDRIAKLMKADRDANFVETTDDGARVNRWLTTGMLAASAGSNEVGYLTHKAVRSLGMLVFDNQARVUHGPTVAGLAPTFGRGAMTNHWVDIKNADVILVMGGNAAEAHPCGFKWVTEAKAHRKARLIVVDPRFTRTASVADYYAPIRTGTDIVFLGGVINYLLTNDKIQHEYVKNYTDFSFIVREDFAFNDGIYSGYDAEKHAYPDKSSWDYERGDDGFVKVDPTLQHPRCVYNLLKQHYGRYTAELVQQVCGTPKEKFLKVCEMLATTAVPGRAGTVLYALGWTHHSIGAQIIRTGAMVQLLLGNIGIAGGGMNALRGHSNIQGLTDLGLMSNLLPGYMTLPMQAEQDFDGYIKKRAQQPLRPNQLSYWKNYKAFHVSFMKSWWGDAASADNNWAYDYLPKLDKQYDLLQAIELMSAGKMNGYICQGFNPLAAAPSKAKTAAGLARLKWLVVMDPLATETSEFWKPHGDFNDVDASKIQTEVFRLPTTCFAEENGSLVSSSRVLQWHWKGAEPPGEARSDLEIMSGLFLRMRKMYQAEGGKYPDPIVNLTWPYANPESPTPEELAMEFNGRALADLPDPKDPTKTLVKKGEQLAAFAQLKDDGTTASGCWIFCGAWTQAGNQMARRDNADPTGIGQTLNWAWAWPANRRILYNRASCDVSGKPFDPTRKLIGWNGSAWKGADVPDFKADEPPENGMGPFIMNPEGVARFFARAAMNEGPFPEHYEPFETPLAANPLHPDNPQALNNPAARVFADDRASFGKVSEFPHVATTYRLTEHFHYWTKHARLNAIIQPEQFVEIGEDLAKEVGVAHGDRVKVSSKRGYIVAVALVTKRIKPLTIDGKKVQTVGVPLHWGFKGVAKPGYLANTLTPSVGDGNSYTPEFKSFLVKVEKA
>Burkholderia_xenovorans
MSRRQFLKVSATTLAGSSLALMGFSPTPALAEVRQYKLSRTTETRNTCPYCSVGCGILMYGLGDNAKNAKSSIIHIEGDPDHPVNRGTLCPKGASLIDFIHSPSRLKYPEYRAAGSNEWKRISWEDALDRIAKLMKEDRDANFVETTEDGKKVNRWLTTGMLAASAGSNEVGYLTHKAVRSLGMLAFDNQARVUHGPTVAGLAPTFGRGAMTNHWVDIKNADVILVMGGNAAEAHPCGFKWVTEAKAHRKARLIVVDPRFTRTASVADYYAQIRTGSDIVFLGGVINYLLTNDKIQHEYVKNYTDMPFIVREDFSFTDGLYSGYNADKRKYDQSSWDYERGDDGFAKVDPTLQHPRCVYQLMKQHYSRYTPEQVEKACGTPKEKFLKVCEMLASTAVPGRAGTVLYALGWTHHSIGAQIIRTGAMVQLLLGNIGIAGGGMNALRGHSNIQGLTDLGLMSNLLPGYMTLPLEAEQDFDAFIKKRASQPLRPNQLSYWRNYRAFHVSFMKSWWGDNATAENNFGFDYLPKLDKSYDMLQVFELMNQGKMTGYIAQGFNPLAAAPNKAKIGAGLAKLKWLVVMDPLATETSEFWKNFGEFNDVDPASIQTEVFRLPTTCFAEERGSLVSSSRVLQWHWQGADGPGESRSDLEIMSGLWLRIREAYRKNGGKYPDPILNMSWPYANPESPTPEEIAMEFNGKALADVTDATDKTKVLAKKGEQLASFAQLRDDGSTASGCWIFCGSWTQAGNQMGRRDNSDPTGIGNTLNWAWAWPANRRILYNRASCDVSGKPFDPTRKLIAWNGKAWAGADIPDFKVDEPPENGMNPFIMNPEGVARFFSRDGLVEGPFPEHYEPFETPIGYNPLHPDNKLVVSSPAARVFPDDRAAFGTHENFPHTATTYRLTEHFHYWTKHARLNAIVQPQQFVEIGEDLAKEVGVVAGDRVKVSSNRGHIIAVALVTKRIKPLMIEGKKVQTVGLPLHWGFKGLTKPGYLVNTLTPSVGDGNSQTPEFKSFLVKVEKA
>Carboxydothermus_hydrogenoformans1
MADVTLKINGIEVTVPEGTTILEAAQIAGFKIPTLCYDPELSKPGACRICVVEVKGARNLVASCVTPVAPGMEVLTHSEPVINARREILDLLLSNHPEDCLTCDKMGECALADYAYEYGVRRGSYQGEKNVYPIEDNNPFIVRDMNKCILCGKCVRVCDEIVGYSVIDFINRGFKTKVAPPYDGTLAESNCVFCGSCVTVCPTGALTVKDTRGKFRPWEVKRVKTTCPYCGVGCNFDLLVKDDKVVGVAPNPTSEVNGRFMCVKGRFGYKFIHSDDRLTKPLIKKNGELTEASWDEALTLVAEKLGEIKAKYGSDSIGVLASAKCTNEENYLLSKFTRAVLGTNNIDHCARLUHSPSVAGLAAAFGSGAMTNSFEDIMETELIMLIGSNTTESHPVAGYKIKQAVKKGAKLIVIDPRNIELASYADLHLQLKPGTNLPLLNAMAHVIIEEGLYNEQFIRERTEGFDSYKDTVKDYSPEAVAEICGVPAEKIREAARMYAKAGKAMILYTMGVTQFSFGTYGVLAVANLAMLTGHVGKDGAGVNPLRGQNNVQGACDMGGLPNVFTGYQRVDDPAANEKFSKAWGVKLPEKPGLTLGEMFDGALKGNIKAMYIMGENPVLSDPDARHIEEALKKLDFLVVQDIFLTETAKFADVVLPAATFAEKDGTFTNTERRVQRVRKAIPCVGEAKPDWEIIALVATKMGYPMSYSSAEEIFDEMRTLTPSYAGITYERLEKKSLQWPCPAPDHPGTKFLHSDKFVRGKGLFHPIPFKEPEEKPDSEYPFTLITGRRLYHYHTGTMSRRSMMGEHVPEDHLEMNPADAKKLNIKDGDRVRVTTRRGSVEIKVALTDKVPEGTVFASFHFFESPVNQVTNPARDPMAKTPELKYSAAKIEKL
>Carboxydothermus_hydrogenoformans2
MAITRREFLKLSALSTAILMTAELGLDNSKAYAQAQKYRIKTAKKTPTLCPFCSAGCGMLAYTDTKTGELLYVVGDPDHPVNRGGACSKGASIYQIRNIAPGKPNPKRLTKPLYRAPGSKEFKEVTWEWAISEIAKRIKDTRDRTFIKEEDGITVMRTDHIACLGGAALDNEETYLLQKLMRGLGVVYIEHQARLUHSSTVAGLAPTFGRGAMTNHWIDLKNTDCALIIGANPFENHPVSAKWLMEAKLKRGAKIISVDPRFTRTSSKADIYAPLRAGTDIAFIGGMINYILENELYDHDYVANYTNASFIVHDDYKFTDGLFSGYDPRERKYDFSTWEYKKNEKGEIEKDPTLKHPRTVFQLLKQHFSRYTIDKVCEITGTPREIYLEVIKTFAETSQKGKSGTIMYAMGGTQHSCGSQIVRSYAILQLLLGNVGVPGGGVNALRGESNVQGSTDFGLLSNNITGYINSPIAQPEHKDLKAYLESETPKTGFWSNKPKFFISYLKAMYYDKATKENEFGYQWFPKRHPKKNYTYIGLFENLAKGEIEGMLLFGQNPIVGGPNSNREREALKNLKWMVAVDLFMTETMRFWTKEAGSNPEEVQTEVFVLPAAASFEKQGSITSSGRWIQWRWKAVEPLGESKADLDIIHMLALELKKLYASSQRPEDEPIKNLYWNYGNTNECDIDRVAREINGIDLTTGKQVENFLKLADDGSTLCGNWIFSGFYPEAGNLAQRRELEDPSGLGLYPNWTYAWPLNRRILYNRASADPSGKPWHPDKAVIWWDESQKKWVGYDVPDFKATIGPDDPAFVNPFIMQTDGKGWLFVPQGKLKDGPFPEHYEPWESPVQNLLSSVQNNPVIKIWRPEEQSDAQNYPYIATTYRVSEHWQAGAMTRNLPWQAELVPEMFVEIGEELARELGVKSGDEVIVENKRGSIKVKAYVTKRMKPLMVNGIKRHQVGLPWHFGFEGLVTGEIANKLTPYLGDANTMIPEYKGFLVNVRRAK
>Campylobacter_jejuni_fdhA
MSSVGENIKLTRRSFLKMAALSSLATPLLARSETLREASADELKEAYEGSKKVKTVCTACSVGCGIIAEVQNGVWVRQEIAQDHPVSSGGHCCKGSDMIDMVRSHVRLKYPMKKENGEWKRISYEQALSEIGEKLAAYRKENPESVMFLGSAKLNNEQAYYIRKFAAFFGTNNVDHQARIUHSATVAGVANTFGYGAMTNHLGDIQRSKCIIIIGANPAVNHPVGFRHFLKAKEKGAKLIVVDPRFTKSAAKADIYARIRPGTDIAFMYGMLKIIFDEGLEDTKYLDERVFGIDKIREEAAKWTVEEVENVTGISKELLVQITHEVAKNKPTTLIWAMGLTQHTVGTSNTRLAPIVQMVLGNIGKFGGGVNILRGHDNVQGASDMACLSENLPGYYPLNEATWRYYAKIWGVDYEWLLGNFVSKDWMHKTGLSLARWWAAALNGKDGNDAIDNAGTPLKALVVMGNGITSTAQQVKVKEGLEALELLVLADPFVNEAGIIAERKDGIYLLPAATQFETSGSVTATNRSGQWRFKVVDPLYESMEDQEILFELAKKLGFYEDFTKTLRDEKGEIVWPENATREIAKAVRSIGLNGWSPERLKKHTLYWDKFDEVTLEGKDEVAGEYYGLPWPCWSDKHPGSPVLYNTDIEVAKGGMGFRNNFGLEYEGESLLAKNAPLNSPIDTGYPQITKDNIEKVLGITLSAQEKEKMGSTWSYDDSNIIATKCIEKGIVPYGNAKARAVVWTFKDKIPLHREPLHSPRNDLVQKYPSFEDQKALYRVDTKFVSVQQAKDYSKEFPLNLVTARLVNLNGAGMENRASMYLTRLTPEMFCEINPELAKEQDIKAGDMIWVHSPEGTKIHVRVKVNPGVAKDMIFLPFHFTGVMQGVDLTHNFPEGTKPYASGESANTVTNYGYDIMCQIPETKGGLCRISKDGK
>Campylobacter_coli
MAALSSLASPLLARSETLREANADELKEAYEGSQKIKSVCTACSVGCGIIAEVQNGVWLRQEIAQDHPVSSGGHCCKGSDMIDMVRSHVRLKYPMKKENGEWKRISYEQALSEIGEKLAAYRKENPESVMFLGSAKLNNEQAYYIRKFAAFFGTNNVDHQARIUHSATVAGVANTFGYGAMTNHLGDIQRSKCIIIIGANPAVNHPVGFRHFLKAKEKGAKLIVVDPRFTKSAAKADIYARIRPGTDIAFMYGMLKIIFDEGLEDTKYLDERVFGIDKIREEAAKWTAEEVENVTGISKELLIQITHEVAKNKPTTLIWAMGLTQHTVGTSNTRLAPIVQMVLGNIGKFGGGVNILRGHDNVQGASDMACLSENLPGYYPLNEATWRYYAKIWGVDYEWLLGNFVSKDWMHKTGLSLARWG
>Campylobacter_fetus
MSEAHIGRRSFLKLAALGAGSTMAFGKENETLRTATNEEIKNPFPGSKKVRTICTICSAGCGIEAEVKDGVWIRQDMAIDHPISQGSHCCKGIDQIDLTKSKQRVKYPMKKVNGKWERISWETAINEIGDKLLEIRKEDGPDCVEFLGSAKFSNEQAFYFRKFAAFWGTNNIDHVARIUHSATVAGVANTWGYGAMTNHFGDVTANSKAILLIGANSAVANPIGFKHMLQAKDRNNCKLIVVDPVYTKSAAKADYFVRLRPGTDIAFAYGMLHLIFKNGWEDKEFIKTRSYAVDEIRKEAEHWTPQETENVTGIPAEQLIEITRVFATTKPATLAWALGVTQHSVGSSNTRIYALLQLILGNVGKAGGGCNIIRGHDNVQGATDMNNLADSLPGYYGLGDAAWKHFCKGWGQDYDKFIKRFATSVKEPREKLGDDVEGTKFKEYFYHDPKTPEDRNWRNEKGYSLSKWWQGVLKEENTFSSGNLRVLWVQGTGITSMAHLTKIKEAIDKLDMLVVVEPFVNEVAILSDRKDGVYILPAATQFESSGYVSATNRSAQWRSQVIPPIYESKEDQEVMMLFAKKFGFYDEYVKGMMMDVVDGELKKVKDSFVWPDDATNEIARTTQSIGNNGRTADRLKKHQENWINFDPDTLMGKPGSPVAGEYYGLPWPCWNKNHPGSPVLYDVTKPVWKGGMGFRNRFGLEHNGVSQLADDSITIPGSKVKGGYPQITKDNIEKVLGITLSEEEKAKMGSGWNMDYSGIIAKKCEEAGVSPCGNAKARAIVWEFIDQYPKHREPIHSPRKDLVEKYPTFGDQAKNFRVSTKFESEQKAQDWSKDFPTIISSMRLVNLSGAGMIERTSKYLAHITPEMFAHVNPELALKYGIQDGEMMWIHSPQGTKIKVKCIHSHSVTPDRICLPYNFAGVMQGVDLSARYPEGTKPYTIGESSNTITNYGFDIVTQISEFNAGLCRLERASDQSTFKTAFFDEK
>Campylobacter_lari
MALARRNFLKLAGIAGLGSAAFGSENKAIRAASEQEVANPYPDSKIVRTICSICSAGCGIKAEVQDGVWVRQENAIEHPISQGSHCCKGIDQIDLTKSKQRIKYPMKKENGKWVRLTWEQAINEIGDKMLEIRKENGPDSVMFLGSAKFNNQQAYYFRKFAAFWGTNNIDHVARIUHSATVAGVANTWGYGAMTNHFGDVTKHSKMMIIFGANTAVANPIGFKHLLQAKDRNNAKLVVVDPVFTKTAVHADEYVRIRPGTDIALVYGMLHLIFKNGWEDKEIIKTRTYGVEEIKAEAAKWTPEVVEDVTGVPAAQLEKITRMLATIKPATLFWALGITQHSVGSSNTRILAILQLVLGNIGKPGAGTNIIRGHDNVQGATDMGCLADTLPAYYGLDDNAWNHFANFWNVDREYLNSRFYSKEWMHEKGFSLAKWWQGVLHEEKTYSNSPIRVLWVQGTGITSMAHTVKIQEALKKLDMIVIAEPFVNEVAVLADRPDGIYIIPACTQFETEGYVTATNRAMQWRSQVVKPIYESKEDQEIMFAFAKKFGFYKEYTRGMKMELKDHKLVQTRDDNDDNFIWPDDATREMSNGLLSIGLRGISAERLRKHQQNWEHFDPDTQRGLGGEVKGEYYGLPWPCWDKQHPGTSIMWNTDIPYEEGGMGFRNRFGLEHDGHSQLADEAFTPKGCKVKGGYPQITKENIEKVFNIKLSDKEKELMGASWSTDISGIILEKCREKSACCLGNARARMKVWEFADPIPLHREPIHSPRWDLVKKYPTWGDQEKNFRVESKFISEQQKTDWSKEFPTIISSMRLVNLSGAGMLERTSKYLAAITPEMFANVHPELALKYGINDGDMMWIHSPQGTKIKVKCVHNHSVTPDRICLPYNFAGIMQGVDLSYNYPEGTKPYTIGESSNTVTNYGFDINTQISEFNAGLCRLEKA
>Campylobacter_upsaliensis
MKLNRRSFLKMAALSSLATPLLGRSEVLREAKESELSEAFEGSKKVRSVCTACSVGCGIIAEVQNGVWLRQEIAQDHPVSFGGHCCKGSDMIDMVRSHVRLKYPMKKENGEWKRISYEQALSEIGEKLAGYRKENPESVMFIGSAKLSNEQAYYIRKFAAFFGTNNIDHQARIUHSATVAGVANTFGYGAMTNHLGDIQKSKCIFIIGANPAVNHPVGFRHFLKAKEKGAKLIVVDPRFTKSAAKADIYAQIRPGTDIAFMYGMLKIIFDEGLEDIKYLDERVFGIDKIREEAAKWDAKEVENVTGIPEAKLREITFEVAKNKPTTLIWAMGLTQHTVGTSNTRLAPIVQMVLGNIGKFGGGVNILRGHDNVQGASDVACLSENLPGYYPLNEASWRYYAQIWGVDYEWLLGNFVSKEWMHKTGLSLARWWAAALNGKDDNDKIDNAGTALKALIVMGNGITSTAQQAKVKEGLEALELLVLADPFVNEAGIISERKDGIYLLPAATQFETSGSVTATNRSGQWRFKVVEPLYESKEDQEILFELAKKLGFYEDFTKTLRDENGKIVWPENATKEFAGAIRSIGLNGWSAERLKKHTLNWDKFDEITLEGKEGEVKGEYFGLPWPCWSEKHPGSPVLYNTDIEVAKGGMGFRNNFGLEYEGESLLAKNAPLNSPINTGYPQITKENIEKVLNITLSKEEKAKMGPTWALDASNIIATKCMQKGIVPYGNAKARAVVWTFKDQIPLHREPLHSPRNDLVQKYPSFEDQKALYRVDTKFISVQQAKDYSKEFPLNLVTARLVNLNGAGMENRASMYLTRLTPEMFCEINEALAKRENIKKGDMIWVHSPEGTKIKVRVKINNGVAKDMIFLPFHFTGVMQGVDLTHNFPEGTKPYASGESANTVTNYGYDIMCQIPETKGGLCRISKDGV
>Clostridium_difficile
MEKKILTVCPYCGAGCQLYLVVKDNKILRAEPANGRTNQESLCLKGRYGWDFLNDPKILTPRLKKPMIRKQGVLEEVEWDEAINYTASRLNEIKEKYGPDSIMGTGSARGPGNEANYIMQKFMRATIGTNNVDHCARVUHAPSVAGLAYSLGSGAMSNSIPEIENADVLFIFGYNGADSHPIVANRIVKAKKNGAKLIVTDPRVTESARIADIHLPIKGGTNMVLVNAFGNVLIEEGLYNKEFVQNHTQGFDEYKEIVKPYTAKYAEKITGIPEELIRKAMREYAKGKKAMILYGMGVCQFGQAVDVVKGLASIALLTGNFGRESVGIGPVRGQNNVQGACDMGALPNVYPGYQNVTDDKIREKFEKLGG
>Desulfotalea_psychrophila_fdhA1
MKKVTLTINGRSVTAPEGSYVLQAALQKGIYIPHLCYHNDLEPVGACRLCTVRVNGRWDALSCKTPVEEGMVIETETETIAKTRKIAIELLIADHDMDCLACARNTTCKLQQAADYIGVNKKHLARLKKPEVLLPIDDSNPFFDFDPNRCVLCGICIRTCDELQNINAIDFAYRGLTTKVAGFGDKARILSNCESCGECVARCPVGALTEKDYVKPSHWVKTVCAYCGCGCGLDLGVRDNKIVSARGEHGNPANRGRLCVKGRFGFNYVNSKERLTTPMVRRPEGFVPVSWDEALDLIADNFAKNKGDSFAAVSSAKCTNEENYLLQKFTRTVMKTNNIDHCARLUHAPTVAGLATAFGSGAMTNSIAEIGDAQVILAIGTNTTAAHPIIALQIKDAVRRGAKLIVINPKRIDLCKHAHIFLQNTPGSDIPLLMTMMRIIVEEDLIDKEFIEERCENYPAFLASLQQFELEDVAELTGIPAETIREAALCYATESPATILYCMGITQHVHGTDNVLATSNLALLTGNVGKESTGVNPLRGQNNVQGSCDMGALPDVYPGYQKVVNNTAAFEEKWQTSLSAVPGKTHTEIFDGLYDGSIKSVYLIGENPVLSEANASHAIEAMNRAKFLVVQDIFFSETAELADVILPASSFAEKDGTFTNTERRVQRVRQAIEPVGDSRPDWWIIKEIATRMGAKGFDHEGPEQIMEEISATIPNYAGINYDRLQHGTLQWPCPSTDHPGTKFLHAERFATANGRARFMPLKTRKTTEQVDKKYPLLLNTDRSLFHFHGTMTRRVFGLNVLDRGENLIIHPEDAEKFSLTDGEIVEVRSRRGAVKVAVEINDSCRPGSVSMSFHFSETPTNMLTSGALDPVAKTPGTKICAVQINKL
>Desulfotalea_psychrophila_fdhA2
MIKETLNNMSAKIGRRSFLKLAAIGAGMSATSALAATDTIRPATDEEIKNPFPGSKLVKTVCSICSAGCGIIAEVQNGVWVRQDVAQDNPISEGSHCCKGIDQIDLIKSKQRLKHPLKKVNGEWKRISWEQAVNEISDKMLALRKENGPDVAMFLGSAKFNLQQAFYFRKFAAMWGTNNIDHVARIUHSATVAGVANTWGYGAMTNHFGDVVEHSKAMLIIGANPAAANPIGMKHFLQAKDRNAAPLIVVDPVYTKTAAKADHYLRIRSGTDVAFVYGLLHIIFKNGWEDKSFLESRVYGIEDIKEEAAKWTPEETSNVTGIPAAQIIQVATILAKTKPTTVVWALGITQHSTGTSNTRIIPILQLVLGNMGKKGGGCNIIRGHDNVQGSTDMCCLADSLPGYYGLSTGSWKYFAKGWGVDFKWLEDRFAAPEWMPAKGFSLAKWWQGVLQEEKTYSSSPIRALWVQGNGITSMAQTAKIQEALDKLDLLVIAEPFVNEAAVITNKKDNIYILPVATQFETEGSVTATNRTSQWRSKVVEPLYESKPDHEVMFAFAKKFGFYDEYTRAMKMGIKDGVLTQVKKDFVWPDDASGEIARIVKTIGLGGWTAKRLREHQENWHMFDPLTLAGRGPMKGQYYGLPWPCWDEKHPGSPVLYDVDTPVNEGGMGFRNRFGLEHEGVSQLAGDAVTVKGSKVPGGYPEISRDNIEEVLSIQLTADEKSKMGKNWKVDFSGIIQEKCRAAGVAPYGNARARTIVWTFPDPIPKHREPIHSPRPDLVEKYPTYEDQTNNFRVDVRFKSEQQAQDWVKDFPTMLVTMRVVNLSGAGMLERTSKYLSHITPEMFANIHPDLALEYGLRDGDMMWLHAPQGTKIKVKAQYNFSVTPDRIALPYNFAGMMQGVDMSQNYPEGTKPYSIGESSNTITNYGFDIVSQIPEFNAGLCRIEKA
>Desulfotalea_psychrophila_fdhA3
MARSRVNKAVASTATTSKRVTLNPKVARRSFLKISAATAALTGAAMTTNLTKKASASGKKSPYEGSKTVRTICTYCAVGCGIEAEVHNGVWVRQNVAVDHPVSRGGHCCKGAGAIDMVTSPKRMKSPMKRINGKWTPISWDRAMGEITDKLKSIREKDGPDALHFNGSAKVSNEMAYQIRKFAAFWGSNNIDHQARIUHSATVAGVANTWGYGAMTNSLNDIRHAKSMIFIGSNAAEAHPVSMQHILHAKEKNNAPIIVVDPRRTKLAAKADEFVRIRPGSDAAFMMGLIHVIVKNGWEDKEFIRTRVSGYEEMIEVTKKYTPEEVEDVTGIPAAQTIKVAKMLATHRPTSLTWCMGGTQHSIGSSITRSFCLLQLVLGNMGKSGGGTNIFRGHDNVQGATDMCILSHSLPAYYGLSDGAWKHWCRVWGVDYEWMVSRFPAKEWMNKKGFTLARWYEGVLNEEKIHQPSPIKALIQWGCGANSNSQYGRVKRAYNKLDLLVIVDPFPTMAAALCETDNVYILPSASQYETQGSVSSTSRQIQWRYKVVDPIYNSRDDYDILRDFVTRLGFADKFYKNIKQEPEDITRELGSGSLTIGYNGQTPERIKAHMENWHTFDIDTLQAKGGPCDGEYYGLPWPCWTQEHPGTPILYDMSKSVAEGGLPFRNRFGVEKTYDSGRTENQLAAEGTYTPGSEVKGGYPEFKDVVPGTNWKTDLSQKTIKDAISRGMAPFGNARARCIVWTFPDQVPVHREPLHSPRPDLIERYPTYQDQTNHFRVDTRFESEQNPNLIKEFPYILTTGRQVEHMGAGAETRSNQYLAELQPEMYAEINPRLANNLGIRKDAMIWIESPEGGKIKVKAFVTERVDEKTIFLPYHFGGSWEGESLVDKYPEGHAPWVVGDSANVVVNYGYDIVTQIQATKDGLCKISLA
>Desulfotalea_psychrophila_fdhA4
MQKTLTTCPYCGSGCTFFLEVENNTITGVSPNRVRAVNNGSLCSKGHFGTDFVHSKDRLTKPLIRKKGVLTPVSWQEAYSYTAQRLLQISEEHGAQAIAGFSSARCTNEENYLFQKMMRAALGTNSVDHCARLUHAPTVAGLTTTLGSGAMTNSIAELDTMGAGDTIFAIGTNTTECHPIIGLGMLRAVKRGARLIVADPRATTLTQHAEVWLRLQPGSDVALLNALGHLILRDGLEDRVYIDAHTENFSAYRSFVEKISLAEAESITAVALADMEKAARILGESANVATYYTMGITQHTSGVDNVMAVSNVAILTGNIGRAKTGVNPLRGQNNVQGACDMGALPDVFPGYQKVSRPEIVEKFSRAWGVELSARPGITIPSVLSGIERDEVKALYVFGENPLRSDPDINHVKHCLEQVEFLVVQDIFLTETAALADVVFPGTTFAEKDGTFSSTERRVQRVRRAVDPIGESRPDWQIISELMVALGYPSSYTHPREIFAEMRSLTPTYAGITYERLENESLQWPCPHENHPGTPVLHVGGAIRGLARFEPAQHRQPAEVPDTDYPLKLTTGRVVAHYHTGTMTRRCWGLNGVAPHELVEIHPHDALCLGIIDGDLVRVASRRGAVEARAQVTTRVIQGLVFMTFHYTESSGNMLTNSAADPITQTPELKICAVSVQKVERKAVSPHNRRKRQMV
>Desulfovibrio_vulgaris_fdhA1
MKTTRRSFLKLVGVSVVGLSLGQLGFDLEDAQAYAVKLKIEGAKEVGTVCPFCSVCCQVIAYVRNGKLVSTEGDPDFPVNEGALCAKGAALFSMYTNPHRLTKPLYRAPHSDKWVEKDWDWTLNQIARRVKDARDKDMILKNDKGQTVNRLESIFMMGTSHASNEECAVIHQAMRGLGVVHMDHQARVUHSPTVAALAESFGRGAMTNHWIDIKNTDAVLIIGSNAAEHHPVAFKWIMRARDNGAVLMHVDPKFSRTSARCDFHVPLRSGTDIAFLGGMVNHIIAKDLYFKDYVANYTNAAFVVGKDYAFEDGIFSGYDPKTRTYDRSKWEFEKGPDGGPVMDPTLKNERCVFNLMKKHYERYTLKNVSDVTGVSEENLLRVYDAFCATGRPDKAGTILYALGWTQHTVGVQNIRTSTLIQLLLGNIGVAGGGINALRGEPNVQGSTDHALLYHILPGYNAMPVAQWQTLADYNKANTPVTTLKNSANWWSNRPKYVASLLKGWFGDAATPENDFCYEYLPKLEKGEDYSYMYVMDRMYHGKLKGGFIFGVNPMNSFPNTNKMRAALDKLDWLVCSELHNSETTDNWKRPGVDPKACKTEVFLLPSAHRVEKAGTISNSGRWLQWFDKAVEPGQARNFADIFVPLVNKIRALYKAEGGTLPDPVLKLHWTDKFDPEEWTRRINGFFWADTKVGDKEYKRGQLVPAFGQLKDDGSTSSLNWLYTGSYTEEDGNKSKRRDARQTPMQANIGLFPNWSWCWPVNRRILYNRASVDVNGKPWNPKKAVIEWDGAKWVGDVPDGPWPPMADKEKGKLPFIMNKDGFAQFYGTGRMDGPFPEHYEPAETPLDSHPFSKQLSSPVYKFHTSDMDQIAKAADPKYPIVLTTYSLTEHWCGGGETRNVPNLLETEPQLYIEMSPELAEEKGIKNGDGVIVESIRGRAEAIAMVTVRIRPFTVMGKTVHLVGMPFAYGWTTPKCGDSTNRLTVGAYDPNTTIPESKACLVNVRKADKLTEIA
>Desulfovibrio_vulgaris_fdhA2
MTVTRRHFLKLSAGAAVAGAFTGLGLSLAPTVARAELQKLQWAKQTTSICCYCAVGCGLIVHTAKDGQGRAVNVEGDPDHPINEGSLCPKGASIFQLGENDQRGTQPLYRAPFSDTWKPVTWDFALTEIAKRIKKTRDASFTEKNAAGDLVNRTEAIASFGSAAMDNEECWAYGNILRSLGLVYIEHQARIUHSPTVPALAESFGRGAMTNHWNDLANSDCILIMGSNAAENHPIAFKWVLRAKDKGATLIHVDPRFTRTSARCDVYAPIRSGADIPFLGGLIKYILDNKLYFTDYVREYTNASLIVGEKFSFKDGLFSGYDAANKKYDKSMWAFELDANGVPKRDPALKHPRCVINLLKKHYERYNLDKVAAITGTSKEQLQQVYKAYAATGKPDKAGTIMYAMGWTQHSVGVQNIRAMAMIQLLLGNIGVAGGGVNALRGESNVQGSTDQGLLAHIWPGYNPVPNSKAATLELYNAATPQSKDPMSVNWWQNRPKYVASYLKALYPDEEPAAAYDYLPRIDAGRKLTDYFWLNIFEKMDKGEFKGLFAWGMNPACGGANANKNRKAMGKLEWLVNVNLFENETSSFWKGPGMNPAEIGTEVFFLPCCVSIEKEGSVANSGRWMQWRYRGPKPYAETKPDGDIMLDMFKKVRELYAKEGGAYPAPIAKLNIADWEEHNEFSPTKVAKLMNGYFLKDTEVGGKQFKKGQQVPSFAFLTADGSTCSGNWLHAGSFTDAGNLMARRDKTQTPEQARIGLFPNWSFCWPVNRRILYNRASVDKTGKPWNPAKAVIEWKDGKWVGDVVDGGGDPGTKHPFIMQTHGFGALYGPGREEGPFPEHYEPLECPVSKNPFSKQLHNPVAFQIEGEKKAVCDPRYPFIGTTYRVTEHWQTGLMTRRCAWLVEAEPQIFCEISKELAKLRGIGNGDTVKVSSLRGALEAVAIVTERIRPFKIEGVDVHMVGLPWHYGWMVPKNGGDTANLLTPSAGDPNTGIPETKAFMVDVRKV
>Desulfovibrio_vulgaris_fdhA3
MRMPRRTFIKLASASAGALAFAGLGQSLAPTVARAAELKIAKAKVTPSVCCFCAVGCGLLVYTDTQTGRSINIEGDPDHPTNEGTLCPKGASIWQTTERSKRVTKVLYRAPGAAAWEEKSWDWALPRIARKIKETRDATFELTNDKGQTVNRTRGIASVGSAAVDNEEGWLMQAMMRALGLVYIESHARIUHSSTVGALAESYGRGAMTNHWIDLKNSDVILIMGSNAAENHPISFKWVTRAQERGATLIHVDPRFTRTSAKADIHAHIRSGTDIAFFGGLIRYIMENDLFFRQYVVDYTNASYIVGADYGFADGLFTGFDAEKGTYNTKKWAFAADENGMTLKDPTLNDPRCVFQLMKAHYARYDRKTVSDVTGISEEQLATLWSTFASTGKPDRAGTILYAMGQCQHTVGVQNIRALSMIQLLLGNIGIAGGGVNALRGESNVQGTTDISLLCDNLSGYLPTPKASWATFDDYVKGTTPVDKDPKSANWWSNRGKYLASYMKSVYPTASHQDGYLWHPKVDDGKITDYSWLQIFERMSKGGFKGAFVWGQNPCAGGANAGKNRKAMETLDWMVVVNLFENESSLFWKGPGVDPAKVKTEVFFLPACMSVEKGGSIANSGRWLQWREPGPKPMGDSRSDGDIVLDLYDEIRKLYREEKGAFPEPVLALDTDYRTDGKYDHHKVAKTLNGKFLTDVTIGDKTYKAGQQVPGFAMLQADGSTTSGCWIFTGCYTDAGNMMARRDRTQTPEQAAIGLFPNWSYAWPANRRILYNRAAVDMTGKPFDPKRAVIAWNGEKWVGDVPDGGWKPGEKLPFIMIREGRGQLFGPGRVDGPFPEHYEPFESPLESHPFSKQRVNPTALAFSHEPKAVRDKRYPFICTTYRVTEQWQSGTMTRNTGWLKEMQPEGFCEISRELAKELGIANGDAVVLESLRGKVQVVAIVTPRLKPFKVMGEVMHEVGIPWQFGWGQHVGKGDSANLLSPSVGDPNTGIPETKVFMVNLRKA
>Dechloromonas_aromatica
MNMNRRQFFKVCSAGLGGSSIALMGFSPTAALAEVRTYKLARATETRNTCPYCSVACGLLMYSIGDKSKNVHQEIIHIEGDPDNPVNRGSLCPKGAGLLDFVHSPNRLKHPEVREAGTNEWKRISWDEAFTRIATLMKEDRDANFIAKNADGVTVNRWLSTGFLAASASSNESGYITHKVVRSTGMIAFDNQARVUHGPTVASLAPTFGRGAMTNHWVDIKNADVVLVMGGNAAEAHPVGFKWVIEAKKQNKAKLVVVDPRFTRSASVADFYAPIRTGTDIAFLGGVINYLLTNDKIHHEYVKAYTDFSFLVGNDYAFDDGIFSGYNPEKRSYDKASWNYVKGEDGYVKTDPTLQDPRCVYQLMKQHYSRYTPEMVEKICGTPKDAFLKVAEMMASTATGDRTMTILYALGWTQHSQGSQMIRTGAMVQMLLGNIGVAGGGMNALRGHSNIQGLTDLGLMSNLLPGYMTLPGEKETDYAAYIAKRAPKPMRPNQMSYWQNYEKFHVSLMKSWFGDAATKENNWGFDMLPKLDKVHDVLMVMDDMYQGKMNGYFCQGFNPLASFPNKAKLGAAMAKLKYMVIIDPLATETSEFWKNYGEYNDVDPAKIQTTVFRLPSSCFAEEDGSLVSSSRLLQWHWKGAEPPGEAKTDPAIMAGIFMKLKAMYKEKGGAYPDAILNLTWAYKDPYEPSPEEVAKEYNGKALVDLYDPKDPTKLIRKAGEQLDSFALLRDDGTTTSGCWIFSGAWTQAGNNMARRDNSDPWGNGQTLNWAWAWPVNRRILYNRASCDPSGKPFNPKRKQIWWNGTAWTGSDIPDFKADSNPADGMGPFIMNPEGIARFFAREMMAEGPFPEHYEPFETPIGTNPMNKNPKAISNPAARVFKGDMEVFGTAKDFPYAATTYRLTEHFHYWTKHAKINAILQPEQFVEIGEELAKEKGIASGDKVKVRSNRGFIKAVAVVTKRIKGLNVNGQKVHHVGIPIHWGFKGVARMGFLSNTLTPFVGDANSQTPEFKSFLVNIEKI
>Desulfitobacterium_hafniense_1
MYPLRKLYGFLQIWRGYPGLEGGVDLVEWLNLTIDEKEVVVPKGSTVLEACRMHDIPIPTLCQDPELTNAGACRLCIVEIAGMRNLPPSCVTQVTQGMVVKTQTPKVRKSRKVILELLVANHPLDCMTCQKMGDCALAQYAYEYGVTGEDYRGERRELPLDDSNPFILRDPNKCILCGKCVRACEEIQGRSVLDFFKRGFDSQVGPAFDVPYSESECVFCGSCVSVCPVGALVEKKMVGQARAWNIEKVQTTCPFCGTGCNFDLNVSNGKVIGVTSNPESPVNGKALCVKGRFGMDLIHSPQRLTTPLIKKDGEFVPAGWDEALDLIAAKFSQIKEDYGPDSFAALSSARCTNEENYLMQKFMRAVIGTNNVDHCARTUHAPTVAGLATSFGSGAMTNSINEIPNAEVMFVIGSNTTEAHPIIGTKMKQALARGAKLIVADPREIELARDAHIWMRLKPGTDIALINGIMNIIVENGWEDRAFIEERTEGYQELRENLKKFPPEEVSKITGVPVELMAEAARLYTSVERAQIFYTLGITEHVCGTDNVMSLANLAMLTGNIGKESSGVNPLRGQNNVQGACDMGALPNVYPGYQSVTNPEARAKFEEAWGVSLNPNQGFMIPDMFDSAVKKELRAMYIMGEDPVLTDADANHVRKGLKALDFLVVQNIFMSETAELADVILPGASFAEKDGTFTNTERRVQRVNRAIKPIANTKADWEIICELANRMGYPMAYPSPAEIMLEVASLAPQFAGVTYERLGKKGLQWPVPHAEHPGTKFLHQGKFTRGKGVFTVIEHQLPDELPDEEYPFLLTTGRKLQHYNISTRFSAALDEHAPEELAELNPKDARRLGIQDGEKIKVVSRRGEVVTKVWVTKRVPPGVLFMTLHYRESPTNVLTNGAYDKVTKTYEYKVCGVRVEALK
>Desulfitobacterium_hafniense_2
MEVTRRGFLKLSGASLFALASGLGFDPQIAQAQGFSLRIEGTTKIPSICHFCSGGCGLLLHIKDEKLVYLDGDPDNPVNSGALCPKGASLGHVANAKDRVTKPRYRAPGSSDWQDISWDEAINKIASKIKEVRDTTWMATEEIGGTAYNVNRADGIAVLGSAEVDNEESYLIKKLSELIGTPYNEHQARIUHAPTVASLSPSFGRGAMTNSWTDMQNTKCFLIAGSNCAENHPIAMRWINKAKENGAKVIVVDPRFTRTASQADIFAQVRPGADIAYLNAIINYILENKLYDQDYVLNHTNGLYKISKDFKFADGLFSGFDPETKKYNFDSWAYQLDAENKPVKAESLDDPDCVFGKLKEHFSRYTLEVGADISGIPAEKIKEIADTFCNTRPGSILYALGMTQHTTGVQGIRSYAIIQLLLGNVGKAGSGIQALRGEPNVQGSTDMANLFNNLPGYLPAPVHTDKDLRSYLVRSGSAFERHIVSQLKAWFGENATKENDYCFNYLPKYNSGKNYSMVKLWEAANNGQFKMLLNFGSNSMVSIPNRQIVREGLAKLDMLVIADVYEVETAQFWREKDPTTGELLVDPAKINTEVILLPAAFVYEKGGTLSNSGRWIQWKDAALKPPGEAKPDLDILDHIYHKLKELYAGSTDPKDEPILKARWDYGHEPDPLKVLQEISGYDETTGKVLPTLADYLKAPIGSASSGCWIYAGVTGNGNLAARRDNSDPSGLGLYRNWSFSWPGNIRILYNRGSCDMNGQPLDENRKLIWWDAAKNSWEGNDGADVPDKTKGPDTPEGKQVFRMNPEGVGRLFTAKYFSGIPATPAADGLPHIGVRPAGQCNDGPLPEFYEPVESPTVNSLHPDVSSNPTVPIPNFLPGVTNHGSKEDFPYVLTTYALVEHFCAGGITRNIPMLNELMPQPFAEISKNLAQKIGVKEGDMVEVSSARGKVQVVALVTDRIQTLKINGQDSETIGMPWSWGFASLSPGPTTNNLTISAIDPTAGTPEYKCCLVNIRRA
>Desulfotomaculum_reducens_1
MSNVNININGQQILVPAGSTILEAATQVGIFIPTLCHDPELTSQGSCRICVVELKDSGKLIISCATSVREGMVVDTESPSVLEARRTILELLLANHPQDCLTCGKNGDCRLQDYAYRYGVTGPGFSGQRHNYEIEKDNPFILRDMNKCILCGKCIRACDEIQGNHVLDFAYRGFHTKITTAMDLPLSKSECVYCGNCVAVCPVGALQEKGLRSRARTWEVKKVKTTCPYCGTGCSLELNVKGGQVVGVTSCQGEVNGRALCIKGRFGYGFIHHPDRLKKPLIKHKGKFVEATWEEAIALVAKKMSAIKNDHGNDALAVLSSARCTNEENYLLQKLTRTVFGTNNIDHCARLUHAPTVAGLAASFGSGAMTNSINEVAGADFILAIGTNTSETHPIIALQVKKALRQGATLAVVDPRRTEVAQLAQYHLRVKSGTDVALLNGLAHVIIDEGLWNKEFVDKRTEGFVALKELAERYTPDYVEEITGVPAETLREVARGYARAQNATILYTMGLTQHVNGTHNVFAVANLAMLCGQIGKKHSGVNPLRGQNNVQGSCDMGALPDVLTGYQKITDNLVRAKFAQVWNVPELPPQPGLTIGEMMKAAAEGKVKGMYIMGENPVLSDADANHIKEALSKLDFLVVQDIFLTETAQMADVVLPAASFAEKDGTFTNTERRVQRVRKAIEPVGEAKADWEILCKVANAMGFSMSYESPAEIMKEIASLTPSYGGISYTRLEQESLQWPCPTSDHPGTPLLHRGVFLRGLGKFHPIEYLPSSETPDHEYPLILSTGRRLYHYHTGTMTLRSAALEQHYPNEYLEMNAMDAEKYGLEDGDRVKVSSRRGSVEVVVRVMDVTPVGFVFTSFHYPLVPVNQLTNAACDPISRVPELKACAVKVEKVT
>Desulfotomaculum_reducens_2
MKKISRRDFLKNIGLGTAGLALMANPAMASQSDTKITGGNLPSKIRKVKETYTVCAYCGCGCGILLYTNDQNQLIFCEGDPDHPINEGTLCAKGSGIIDVYNVVMKKKGRVINKQRILKPLYRAPGSTKWEEKSWDWALTEIAKRVKKTRDESFVEKDEKGIRVNRATGIATFGSASLDNEENYLLHKMFRSWGLINIEHHARIUHSPTVAGLAASFGRGVMTNHFVDYKNSDVFLMIGSNSAETHPQAMRWILKARDTRGAKLIVADPRLTKSASMADLFVRHRPGTDIAFINGIMKYVIENELYHKEYVISYTNASYLINPDFKFKDGVFSGFNMKDGKASYDTTSWQYQKEGEDIKKDPTLQDPHCVFQILKRHVSRYDIKTVSRITGVPEDQFKKVCEIYSTTGKPGKAGNVIYAMGITQHTHGSQNARALCVLQLLLGNIGIPGGGVNAQRGESNVQGSTDMAMLNHLLPGYIGMIYAGKHNTLKDYLEKEVPKTGYWSNKGKFLVSLLKAWYGGKATKENDFGYDFVPKHDGKNRTHMGIFDELSKGTVKGMFAWGQNPAVGGPSAYQERKAMEKLDWLVAVDLFETETAAFWHRPEADPTKINTEVFFLPAAMSYEKEGTVVNSGRWAQFRYKAVNPPGEAKSDLWIADKLFKAVKKEYQSGGKFPDAIMNMVWNYDQPGHDEPNIDKINVEINGYEVGSGKTLPSFAKLQDDGSTACGNWVYAGFWFEDKDAKVPAAKRRIKKDPTGLGLYPQFAFSWPANRRIVYNRCSMDAKGNPWHAEKTIIKWDALASKWVTYDVPDFGITKPGADPLGLPEVIPPEKSAANPFIMLDEGHGRLFAVKGVIDAPMPEHYEPVESPVRNIMSKQQNNPIFVKFKGDFEKVAGAANDKYPIIATTHRVVEHYQSGAVTRNCPTLAEASAHMFVNISPKLAQKLGVKMGDDVIVETPRAQITCKAAVNPVCLPLRVDGKELEVVGMPWCFGYQGVTSGATANDLTPSVGDPNTSIPEYKAFVVNIKKAGRGVF
>Desulfovibrio_desulfuricans_1
MKEVLTTCPYCGTGCAFYLQVHDDTVTGVRPAVSNTVNKGRLCSKGHFGFDFIHHGDRLKTPLIRRDGRLVPCSWEEAYDCITSRLSEIIRQSGPDAVAGFSSARCTNEENYLMQKFMRAAVGTNNVDHCARLUHAPTVAGLAAAFGSGAMTNSIDELESMGAGDVIFAVGTNTTECHPVIGANMLQAVRQGARLVVADPRAVTLAAHAAVWLRLRPGTDVALLNGIAHVIISEGLADEAFIAQRTEGYAAFRETVLRCTPQKASAITGVPADDIRSAARILGCAANVSTYYTMGITQHTSGVDNVRAVANIALLTGNAGRPGTGVNPLRGQNNVQGACDMGALPDVLPAYQRVTDPAVRERFAAAWGREVPGKPGLRIPDVLHGLEHGTVRALYVFGENPMRSDPDVGHVEHCLDAAEFLVVQDIFLTETAAKAHVVLPGASFAEKDGTFSSTERRVQRIRRAVPPAGGSRPDWQILSELLTRMGAGPEYGSPEEIFDEMRALTPSYAGITYARLEKGGLQWPCPDVDHPGTPVLHRNAFMRGRGAFLAVEHREPAELPDDAYPLMLTTGRVVAHYHTGTMTRRCWGLNGVAPEEQVELHPDDAAPLGIADGDMVRLTSRRGSMTARVHVTEKTMRGLVFVTFHYSESCGNVLTNSAADPETGTAELKICSVRVEKADRQGPCPADTAGRRPEAAAQKHYSEPAVHPAGTPEKICNPS
>Desulfovibrio_desulfuricans_2
MRHHKGGMMTVSRRTFIKAAAGAATATAFAGLGVSLSPGVARAQLLKLEWARQSTSVCCYCAVGCGLIVHTSKDGQGRAINVEGDPDHPINEGALCAKGASIWQLAENDRRPASPMYRAPYSDHWQPVSWEWALENIAARIKKTRDESFITRNEKGEQVNRTDVIASAGSAALDNEECWVYQSFLRSLGLVYIEHQARIUHSATVAALAESFGRGAMTNHWIDLKNSDCILIMGSNAAENHPISFKWVLKARDAGATLIHVDPRYTRTSARCDMYAPIRSGADIPFLGGLIKYILDNNLYFREYVAEYTNASYIVSEKYSFENGFFSGFNPEKRNYDKSQWAFETDADGVPLRDKTLQHPRCVLNLLKEHYERYTVDKVVDITGTPREDLLAVYKAFAATGKKDKAGTIMYAMGWTQHTVGVQNIRAMAIIQLLLGNIGVAGGGVNALRGESNVQGSTDQCLLAHIIPGYLGVPKSGWPTLADYNKANTPVSKDPMSANWWQNKPKYVASLLKAMYPAASLDSAYEWLPKVDAHKPMTDYFWLSMFEKMHKEQFKGFFAWGMNPACGGANANKNREALGKLDWLVNVNIFENETSSFWKGPGMNPSDIKTEVFFLPCAVSIEKEGSVTNSGRWMQWRYAGPKPYAGNKPDGDIVYELMEKVRHLYGKEGGVFPDPIMHLNLDDWHTDHVFDPHKVAKLINGYFLRDVTIKGKTYKKGQQVPSFAFLQDDGSTCSGNWLYCNSYTDKGNMAARRDKTQTPEQANIGLYPNWAWCWPVNRRILYNRASVDTKGTPWAPGKAVIAWNGKGWTGDVPDGGWEPGTKHPFIMRKHGAGQIFGPGREEGPFPEHYEPLECPVKDNPFSPQLHNPTAYTIAGEAAAVCDPRYPFVGTTYRVTEHWQTGLMTRYQPWLIEAEPQLFVEISEELARLRGIEGGEKVRVSSLRGQLECVAIVTKRIKPFVVQGNDIHLVGLPWHYGWITPKNGGDAANLLTPSVGDPNTGIPETKAFMVDVRKL
>Desulfovibrio_desulfuricans_3
MNCTRRGFLKLAGAGAACISLAQLGFSLKEARAFAASLKIEGAKEVITVCPFCSVSCHIIAYVKNGKLISTEGDPDYPINEGSLCAKGAALLTMSTSHHRLLKPKYRAPFSDKWEEKDWGWTLEQIARRVKDTRDKEIILENNKGQRVNRLESMFLLGTSHADNEECALVHQAMRGLGVVHMDHQARIUHSATVAALGESFGRGAMTNHWIDIKNADAILIMGSNAAEHHPISFKWVLQAKDKGAVVMHVDPKFSRTSARADFHVPLRSGTDIAFMGGMIHYILETESYFRQYVLDYTNASFIVGESYGFKDGLFSGYDIHTRSYDRSKWNFETDAQGTPKRDPSLKHPRCVFRLMQEHYSRYTLDNVSSVTGVTKENLLKVYKAFAATGKPDKAGTMMYALGWTQHTVGVQNIRSAAIVQLLLGNIGVAGGGINALRGEPNVQGSTDHCLLYHIIPGYMTMPMADWQTYADYNKANTPVSADPQSANWWQHKPKYLTSLLKAWFGDAATAENGYCYGLLPKIEKGADHSYMFLFDRMYSGKITGGFIIGLNPMNSVPNTNKVRKALDNLDWLVTAELHHSETTDNWRRPGVDPATVKTEVFLLPSAHRVEKAGSVSNSGRWLVWHHKAVEPEGEARSFGDMFVPLINVVRDLYRKEGGTMPEAVLNLDWPQQYDPEEWARRINGFFLKDTTVNGKEYKKGQLVPSFTALADDGSTSSLNWLYSGSYTEEDGNKAQRRDPSQTPMQAAIGLYPKWSWCWPVNRRILYNRASVDAQGKPWNPAKAVISWNGKKWEGDVPDGGWPPMATGKGRHPFIMSKHGFGQLYGTGRMDGPFSEHYEPVETPIDAHPFSKQLSSPVYKFVSSDMDKLARPADPRFPYVLTTYNVTEHWCGGGETRNVPNLLEAEPQLYVELSPELAEEKGIANGDGVILESARGRVEAIAMVTVRIRPFTVQGKTVHLVGMPFCFGWTTPGTGDSTNRLTPSVGDPNTSIPEYKASCVNIRKADTLTEIDR
>Escherichia_coli_fdhF
MKKVVTVCPYCASGCKINLVVDNGKIVRAEAAQGKTNQGTLCLKGYYGWDFINDTQILTPRLKTPMIRRQRGGKLEPVSWDEALNYVAERLSAIKEKYGPDAIQTTGSSRGTGNETNYVMQKFARAVIGTNNVDCCARVUHGPSVAGLHQSVGNGAMSNAINEIDNTDLVFVFGYNPADSHPIVANHVINAKRNGAKIIVCDPRKIETARIADMHIALKNGSNIALLNAMGHVIIEENLYDKAFVASRTEGFEEYRKIVEGYTPESVEDITGVSASEIRQAARMYAQAKSAAILWGMGVTQFYQGVETVRSLTSLAMLTGNLGKPHAGVNPVRGQNNVQGACDMGALPDTYPGYQYVKDPANREKFAKAWGVESLPAHTGYRISELPHRAAHGEVRAAYIMGEDPLQTDAELSAVRKAFEDLELVIVQDIFMTKTASAADVILPSTSWGEHEGVFTAADRGFQRFFKAVEPKWDLKTDWQIISEIATRMGYPMHYNNTQEIWDELRHLCPDFYGATYEKMGELGFIQWPCRDTSDADQGTSYLFKEKFDTPNGLAQFFTCDWVAPIDKLTDEYPMVLSTVREVGHYSCRSMTGNCAALAALADEPGYAQINTEDAKRLGIEDEALVWVHSRKGKIITRAQVSDRPNKGAIYMTYQWWIGACNELVTENLSPITKTPEYKYCAVRVEPIADQRAAEQYVIDEYNKLKTRLREAALA
>Escherichia_coli_fdnG
MDVSRRQFFKICAGGMAGTTVAALGFAPKQALAQARNYKLLRAKEIRNTCTYCSVGCGLLMYSLGDGAKNAREAIYHIEGDPDHPVSRGALCPKGAGLLDYVNSENRLRYPEYRAPGSDKWQRISWEEAFSRIAKLMKADRDANFIEKNEQGVTVNRWLSTGMLCASGASNETGMLTQKFARSLGMLAVDNQARVUHGPTVASLAPTFGRGAMTNHWVDIKNANVVMVMGGNAAEAHPVGFRWAMEAKNNNDATLIVVDPRFTRTASVADIYAPIRSGTDITFLSGVLRYLIENNKINAEYVKHYTNASLLVRDDFAFEDGLFSGYDAEKRQYDKSSWNYQLDENGYAKRDETLTHPRCVWNLLKEHVSRYTPDVVENICGTPKADFLKVCEVLASTSAPDRTTTFLYALGWTQHTVGAQNIRTMAMIQLLLGNMGMAGGGVNALRGHSNIQGLTDLGLLSTSLPGYLTLPSEKQVDLQSYLEANTPKATLADQVNYWSNYPKFFVSLMKSFYGDAAQKENNWGYDWLPKWDQTYDVIKYFNMMDEGKVTGYFCQGFNPVASFPDKNKVVSCLSKLKYMVVIDPLVTETSTFWQNHGESNDVDPASIQTEVFRLPSTCFAEEDGSIANSGRWLQWHWKGQDAPGEARNDGEILAGIYHHLRELYQSEGGKGVEPLMKMSWNYKQPHEPQSDEVAKENNGYALEDLYDANGVLIAKKGQLLSSFAHLRDDGTTASSCWIYTGSWTEQGNQMANRDNSDPSGLGNTLGWAWAWPLNRRVLYNRASADINGKPWDPKRMLIQWNGSKWTGNDIPDFGNAAPGTPTGPFIMQPEGMGRLFAINKMAEGPFPEHYEPIETPLGTNPLHPNVVSNPVVRLYEQDALRMGKKEQFPYVGTTYRLTEHFHTWTKHALLNAIAQPEQFVEISETLAAAKGINNGDRVTVSSKRGFIRAVAVVTRRLKPLNVNGQQVETVGIPIHWGFEGVARKGYIANTLTPNVGDANSQTPEYKAFLVNIEKA
>Escherichia_coli_fdoG
MQVSRRQFFKICAGGMAGTTAAALGFAPSVALAETRQYKLLRTRETRNTCTYCSVGCGLLMYSLGDGAKNAKASIFHIEGDPDHPVNRGALCPKGAGLVDFIHSESRLKFPEYRAPGSDKWQQISWEEAFDRIAKLMKEDRDANYIAQNAEGVTVNRWLSTGMLCASASSNETGYLTQKFSRALGMLAVDNQARVUHGPTVASLAPTFGRGAMTNHWVDIKNANLVVVMGGNAAEAHPVGFRWAMEAKIHNGAKLIVIDPRFTRTAAVADYYAPIRSGTDIAFLSGVLLYLLNNEKFNREYTEAYTNASLIVREDYGFEDGLFTGYDAEKRKYDKSSWTYELDENGFAKRDTTLQHPRCVWNLLKQHVSRYTPDVVENICGTPKDAFLKVCEYIAETSAHDKTASFLYALGWTQHSVGAQNIRTMAMIQLLLGNMGMAGGGVNALRGHSNIQGLTDLGLLSQSLPGYMTLPSEKQTDLQTYLTANTPKPLLEGQVNYWGNYPKFFVSMMKAFFGDKATAENSWGFDWLPKWDKGYDVLQYFEMMKEGKVNGYICQGFNPVASFPNKNKVIGCLSKLKFLVTIDPLNTETSNFWQNHGELNEVDSSKIQTEVFRLPSTCFAEENGSIVNSGRWLQWHWKGADAPGIALTDGEILSGIFLRLRKMYAEQGGANPDQVLNMTWNYAIPHEPSSEEVAMESNGKALADITDPATGAVIVKKGQQLSSFAQLRDDGTTSCGCWIFAGSWTPEGNQMARRDNADPSGLGNTLGWAWAWPLNRRILYNRASADPQGNPWDPKRQLLKWDGTKWTGWDIPDYSAAPPGSGVGPFIMQQEGMGRLFALDKMAEGPFPEHYEPFETPLGTNPLHPNVISNPAARIFKDDAEALGKADKFPYVGTTYRLTEHFHYWTKHALLNAILQPEQFVEIGESLANKLGIAQGDTVKVSSNRGYIKAKAVVTKRIRTLKANGKDIDTIGIPIHWGYEGVAKKGFIANTLTPFVGDANTQTPEFKSFLVNVEKV
>Geobacter_sulfurreducens_fdhA
MGISRRQFLQGGALAGAALALSGTPGEASADSPDLRTKGTKVTTTVCPFCSVGCGLIVHTKDGKVINAEGDPQHPINQGSLCPKGGALFQIANNDKRLQKVMYRAPGSDKWEEKSWDWALDRIALRMKETRDKSFKKTELNKKDNKEYVVNRTDGMAFFGGAGLDNEECYLWTKFARAMGVGQLEHQARLUHSSTVAGLAASFGRGAMTNHWIDLKNSDVIFAIGCNPAENHPISFKWIEAALDNGAKLISVDPRFTRTSSKADIYAQIRPGTDIAFLGGMINYAIQNRMIHEEYVREYTNATFIVSEQFDFQDGMFCAFDDQEKVYDLKSWAYSTGADGKPKRDMSMKDPKCVYQLMKNHYKRYDIDTVCAITGTPKEDYLKVVKAFCATGRPDKSGTILYAMGITQSTHGSQNVRAVALLQMLLGNIGIAGGGVNALRGESNVQGSTDYGLLFHILPGYLKSPEFDNVDLKAYVEKWTPKTKDPKSANWWGNTPKYTVSLLKAWYGDNATAENDFCYDYLPKRMGNYSYVKIMEKMAKGELEGLVCMGMNPAVGGPDSVAAREALGKLKWLVTADLWETETSIFWKRPGVDPKSIQTEVFMLPAASSIEKEGSISNSGRWAQWRYAAVHPLGDSRSDLHIIDEFYKRIKALYLKDGGAFPEPLTKLAWNYGTGHEPDVHLVAKEINGYFTKDVTIKEKDKVLEFKKGDQVPMFKYLQDDGSTVSGCWIYCGSYTNEGNQMARRDPSDPTGLGLFPKWTWCWPVNRRIIYNRASVNPAGEPFNPKRPVIAWDALEKKWKGDVPDGPWPPMKDDKEGKYPFIMLPEGHGRLYALDMKDGPFPEHYEPVESPAKNLLSKVQTNPVVKVPSNVSSDTSKFPLIGTTYRVTEHWQAGAMTRSLPWLVELVPDMFVEISETLAKQKGISQGDMVKVSTERGSIQAKALVTSRLKPFNVQGKLIEQVGMPWHFGYAGLATGDSGNVLTPTVGCANTGIPEFKAFLCNIEKGGKAA
>Geobacter_metallireducens
MGISRRQFLQRGALAGAAIALSGKPGEASVDAPELRTKGLKTTTTICPFCSVGCGLIVHTKDGRVVNAEGDPQHPINQGALCPKGGALFQIANNENRLQKVKYRAPGSDTWEEKSWDWALDRIAQRMKETRDKSFKKTELNKKDNKEYVVNRTDGMAFFGGAGLDNEECYLWTKFARAMGVGQLEHQARLUHSSTVAGLAASFGRGAMTNHWIDLKNSDVILAIGCNPAENHPVSFKWIEQALDSGAKLIAVDPRYTRTASKSDIYAQIRPGTDIAFLGGIINFALQNNMIHEEYVREYTNATFIVSEQFDFQDGMFCAFDDQEKTYDLKSWAYATTADGKPKRDMGMKDPKSVYQLLKNHYRRYDVDTVCAITGTKKEDYLKVAKAFCGTGRADKAGTILYAMGITQSTHGSQNVRAVALLQMLLGNIGIAGGGVNALRGESNVQGSTDYGLLFHILPGYLKSPEFDNVDLKAYNEKWTPKTKDPKSANWWGNTPKYITSLLKAWYGENATAENDFCYDYLPKRSGNYSYVKIMEKMGKGELEGLVCMGMNPAVGGPDSGKAREALGKLKWLVTADLWETESSIFWKRPGVDPKSIQTEVFMLPAASSIEKEGSISNSGRWAQWRYAAVHPLGDSRSDLHIIDEFYKRVKALYLKQGGAFPEPITKLSWSYGTGHEPDVHMVAREINGYFTKDMTIVDKDKTLEFKKGDQVPMFKYLQDDGSTVSGCWIYCGSYTKDGNQMARRDASDPTGLGLFPKWSWCWPVNRRIIYNRASVNPAGEPFNPKRPVIAWDALEKKWKGDVPDGPWPPMKDDKEGKYPFIMLPEGHGRLYALDMKDGPFPEHYEPVESPARNLLSKVQSNPVVKVPKNVSSDTAKFPYVGTTYRVTEHWQAGAMTRSLPWLVELVPDMFVELSETLAQRKGIKQGDTVKVTTERGSIEAVALVTSRLKPFNVQGRMIEQVGMPWHFGYAGLAKGDSGNVLTPTVGCANTGIPEFKAFLCNIEKGGKRA
>Geobacter_uraniumreducens_1
MGFSRRQFLQGGVLAAAGVALSGKPGEASVDSPEMRTKGLKASTTICPFCAVGCGLIVHSKNGKIINIEGDPQHPINQGALCSKGSSLFQVANNERRLQKVMYRAPGSDKWEEKSWDWALDRIAAKMKETRDRTFKAKEINKKDNKEYVVNRNEGMAFLGGAGLDNEECYLWSKFARAMGVANLEHQARIUHSATVAGLAASFGRGAMTNHWIDLKNSDCILAIGCNPAENHPISFKWIETAMDSGGKLIAVDPRFTRTASKADIYAQIRPGTDIAFLGGMINYALQNNLTHAEYVREYTNAAFIVSETYDFEDGLFCAFDDQEKSYDLKSWAYQTDGAGNPKQDKTLQNPRCVYQLMKKHFSRYDVDKVCAITGTRKEDYLAVARAFCATGRPDKAGTIMYAMGITQSTHGTQNVRAVAMLQMLLGNIGIAGGGVNALRGESNVQGSSDYGLLFHLLPGYLKSPEFDNTDLKAYLEKWTPKSKDKKSANWMGNTPKYTVSLLKAWYGDNAKKENDFCYDYLPKRSGNYSFMKLMEKMGQGGLDGLVCMGQNPAVGGPDSTKTREALGKLKWLVTVDLWETETSIFWKRPGVKPADIQTEVFMLPAASSVEKEGSISNSGRWAQWRYKAVEPVGEARSDLWIIDQFYKRVKTLYTKGGAFPEPLTRLSWNYGSGHEPEVQLVAKEINGYFTRDMSIKDKDKTLEFKAGDQVPMFKYLQDDGSTVSGCWIYCGSFTKDGNQMARRDLTDAPNNLGLFPKWAWCWPVNRRIIYNRASVNPEGIPFNPKRPVIAWDPLEKKWKGDVPDGPWPPMKDDKEGKYPFIMVPEGLGRLYALDMKDGPFPEHYEPVESPAKNQLSSVQNNPAVKLPKNVSSDTAKFPYIGTTYRMTEHWQAGAMTRNLPWLVELVPDMFIEISETLARKKGLANGDKVRITTERGSIEAVTLVTARLKPFNVEGKMIEQVGLPWHFGYAGLAKGDSGNVLTPSVGCANTSIPEFKAFLCNIEKGGKRS
>Geobacter_uraniumreducens_2
MGISRRDFFRISGAGVAATTLGLNLAPVEAKAGELAIRYAKETTTICPYCSVGCGMIVHTLNGSVINIEGDPDHPISEGSLCPKGSSVYQLRDNPARVTRPMYRAPGSHEWQTVTWEWAIDEIAKRVKKTRDASFVPSSKIKVKEKVAGAEVEKEIEAVVNRTMGIASVGSAALDNEECYLYQKFLRGLGLVYIEHQARIUHSATVAALAESFGRGAMTNHWIDFKNADVILIMGANPAENHPVSFRWIMKAKDAGAKVICVDPRFTRSASKADIYAPLRSGTDIAFLGGMISYILENRLYFDEYVKNYTNASFLVNPEFKLPGELAGLFSGYDPKKRSYDPKAWGFQKDGDDNVLRDPALKDPNCVFQLLRRHYARYTPDKVSQITGTPKDKLLEVYKAYASTGAPDRAGTSLYAMGWTQHTVGTQNIRAMSIIQLLLGNMGVAGGGINALRGESNVQGSTDHGLLFHILPGYLPVPSADLKDLSAYNEKHTPKTKDPQSANWWQNRPKYIASYLKAIYGAKATKENDFGYQWLPKLDPGMNGSWLMIFDNMIRGKFKGFFAWGQNPACSGSNANKVRKALAKLDWMVTVNLFDNETASFWKGPGMEPSKVPTEVFFLPAAASFEKEGSISNSGRWAQWRYAAVKPLGQSKPDAEIINELFFRLKGLYAKDGGALPEQLTNLTWNYGFKRADGTIRSVDIHAVAKEINGSFLEEVEEKPKPLKPGENPPPPKVIPKPWEKKPLGKKGELIDGFAKLQADGTTSCGNWIYCQSYNEKGNLMARRAKKDPTGLGLFPEWAWAWPVNRRIIYNRASVNPDGKPYNMKKAVVYWNPTAVLPDGKVGKWEGDVPDGPWPPMADAKEGRKPFIMRPDGVGALFGPGMKDGPFPEHYEPLECPVPENLMSKQTVNPAIKLFANAGLAEDAYATCDVRFPYVGTTYRVTEHWQTGVMTRNTPWLLELQPRQFVEMSVELAKEKGIRNGDIVEVASVRGAIEAVAVVTPRMRPFQIGGRTVHEVGLPWCFGWFTPGVGDAANLLTPTAGDANTMIPETKAFMVGIKRKG
>Helicobacter_hepaticus_fdhA
MSEVNDRRNARRSFLKLSALASVAGVSSALGNEGEKVLRKASEAELKEKYPQSQKIKTICTHCSVGCGVIAEVQDGVWVRQEVAQDHPISQGGHCCKGADLIDRARSETRLRYPLQKQNGQWTRLKYDEAMDKIATQLKQIREESGPDAVMFLGSAKCSNEQSYYIRKFAAFFGTNNIDHCARVUHSPTVAGVANTFGYGGMTNHLGDMMFSKYILVIGANPAVNHPVSMVHILRAKEQGAKLVCIDPRFTKTAAKCDEFHRIRSGTDIAFAYGLLNHIIAKKLYDEQYLKERVYGYEDIIKEAQKFSPEVAADICGIPADEIRHIAEEMAAAKPASLIWNQGLTQHTIGTSNTRIMPILQMFLGNIGKNGGGVNILRGHDNVQGASDMNNLADSLPGYYGLGEPAWRHFCKHWGVEYEWMLGRFKDAEMMGKTGFAHSTWKFGVLDEENAANNGGTKLRALVVIGSGMTTVSLLDLQKKAMDMLDLVVFVDPYVNDLAIYSDRSDNLFMLPAASQMETSGSVAATNRSYQWRSKVMEPLFECRPDEEFLFGLAERLGFLKELQWRLYDIAKSKGREQFVWPEDATTELTQSIRSIGLQGMSPERLKAHQENWHLFDKVTLEGTGEFKGDYYGLPWPCWSDKHPGTPVMYNDTIPVMRGGMGFRVNWGVTSPDGQSMLTNRSLPNAKHIGGYAPVTAENAESLGISLSSEEKNAIEGSTFALGIGNNILVEKALEAGLCPYGNGKARANVWNWYDKIPLHREPLHSVRGDLVDKYPSFPDKPNLFRANVKYISRQKEKDWVKEFPINMLSGRLVAHMGTGAETRSAKYLAEVEGEMFVEIHPNKAAELKVKNGDLVWIYGTNGCKILVPAKLSVRVDENSIWLPQNFSGMDQGESRLDKYPEGTKPYAIGESANMISSYGYDYNSACPETKCGLCRIEKA
>Haemophilus_influenzae_fdnG
MQVSRRKFFKICAGGMAGTSAAMLGFAPANVLAAPREYKLLRAFESRNTCTYCAVSCGMLLYSTGKPYNSLSSHTGTNTRSKLFHIEGDPDHPVSRGALCPKGAGSLDYVNSESRSLYPQYRAPGSDKWERISWKDAIKRIARLMKDDRDANFVEKDSNGKTVNRWATTGIMTASAMSNEAALLTQKWIRMLGMVPVCNQANTUHGPTVASLAPSFGRGAMTNNWVDIKNANLIIVQGGNPAEAHPVGFRWAIEAKKNGAKIIVIDPRFNRTASVADLHAPIRSGSDITFLMGVIRYLLETNQIQHEYVKHYTNASFLIDEGFKFEDGLFVGYNEEKRNYDKSKWNYQFDENGHAKRDMTLQHPRCVINILKEHVSRYTPEMVERITGVKQKLFLQICEEIGKTSVPNKTMTHLYALGFTEHSIGTQNIRSMAIIQLLLGNMGMPGGGINALRGHSNVQGTTDMGLLPMSLPGYMRLPNDRDTSYDQYINAITPKDIVPNQVNYYRHTSKFFVSMMKTFYGDNATKENGWGFDFLPKADRLYDPITHVKLMNEGKLHGWILQGFNVLNSLPNKNKTLSGMSKLKYLVVMDPLQTESSEFWKNFGESNDVNPAEIQTEVFRLPTTCFAEEEGSIVNSGRWTQWHWKGCDQPGEALPDVDILSMLREEMHELYKKEGGQGIESFEAMTWNYAQPHSPSAVELAKELNGYALEDLYDPNGNLMYKKGQLLNGFAHLRDDGTTTSGNWLYVGQWTEKGNQTANRDNSDPSGLGCTIGWGFAWPANRRVLYSRASLDINGNPWDKNRQLIKWNGKNWNWFDIADYGTQPPGSDTGPFIMSAEGVGRLFAVDKIANGPMPEHYEPVESPIDTNPFHPNVVTDPTLRIYKEDREFIGSNKEYPFVATTYRLTEHFHSWTAQSALNIIAQPQQFVEIGEKLAAEKGIQKGDMVKITSRRGYIKAVAVVTKRLKDLEIDGRVVHHIGLPIHWNMKALNGKGNRGFSTNTLTPSWGEAITQTPEYKTFLVNIEKVGEA
>Kineococcus_radiotolerans
MADTLVRRVTARIPRRGAYGPAVGIKTFLEGWPVYRQLTGDDPLGRGAATQSARSKSLTPRTATADRVAKSVCPYCAVGCGQRVYVKDEKVVQIEGDPDSPHSRGRLCPKGSASEQLVNGDSRATRIRYRAPYATEWSDLDLDTAMDMITDRVIDARRRGWQDHDELGRRLNRTMGIASLGGATLDNEENYLIKKLFTAMGAIQVENQARIUHSATVPGLGASFGRGGATGDLQDLSNADVIVIQGSNMAECHPVGFQWVMEAKARGAKVFHVDPRFTRTSALADTHVPIRTGTDIVLLGAIINRVLTQERDFREYVVAYTNASHLISEDFQDTDDLDGLFSGFDHETNSYDTKSWQYAGTEQHGDEEEETAESSDSESGHSLGAGGAAVEHRSIQRDETLQDPRCVYQVLKRHFARYTPEMVADVCGIPTDLFEELAEAWISNSGREKTGALVYSVGWTQRGTGVQYIRAGAILQLLLGNMGRPGGGVMALRGHASIQGSTDIPTLYNLLPGYLQMPHVERHPDLAGYIDSIKGPAQKGFWANADAYTVSLLKAYFGDEATAENDYLFDELPKISGDHGTYSQVMDMIEGGKIFGYFLLGQNPAVGSANGRAQRLGMANLDWMVVRDLVMIESATFWKDAPEVETGEIVPEQCRTEVFFLPAASHVEKEGTFTQTQRLLQWREKAVNPPGDATSELWFFYHLGRRMREKLAGSTDPRDQLLLKLAWDYPLHGEEREPSSEDVLKEINGYGPEGLLPGYTALKADGSTSSGCWIYSGVYADDVNQAARRKPGREQSLHAPEWGWAWPMNRRMLYNRASADPEGRPWSERKALVWWDEEAQRWVGDDIADFEATKPPSYRPPEGATGVAAIAGDDPFIMQSDGKGWLYAPKGVVDGPLPAHYEPAESPFRNAVYTQQANPAREVYTNHLNEVHPSPPELGSQVFPYVWITSRLTEHHTAGGMSRYLPYLAELQPALFMEVSPELARMRGLEHLGWAHVVTARAIVEARVLVTDRLAPLKVQNQLVHQIWLPYHWGQGGLTTGDVVNDLMHLTLDPNVHIQEFKAGTCDVLPGRRPRGAAMLALIDEYRVRGGVTMASGAVAVTADLIARDGQERTDLAQGGDDHVGDGHDDDEIDRVLSVRHDVRSSPEHPQQDVEPAVLDAHPARGLDRRAD
>Mycobacterium_avium_fdhA
MAPKKALSKVFLEWPVLRQVRSTDKLGRGSAVTSKHTRALAPRTATADRVVQSVCPYCAVGCGQRVYVKDERVVAIEGDPDSPISRGRLCPKGSASEQLVNSPGRQLQVLYRAPRATEWQPLQLDTAIDMIADRFVESRRNSWQDIDKKGNLLRRTMGIAALGGATLDNEENYLIKKLFTAAGAIQIENQARIUHSATVPGLGASFGRGGATQSLQDMANADCIVIQGSNMAECHPVGFQWVEEARARGARVIHVDPRFTRTSAVSDRHIPIRAGSDVVLLGALINHVLTNDLWFSEYVVAYTNAATIINENFRDTEDLGGLFSGFDPETGQYDTSSWAYEEEDDGRSGGEIESPGGGHTHGATATHSAAGDEHGSGGPPLAHARVRRDETLQHPRTVFQILKRHYARYTPEMVKDVCGISREDFDYLARSIVENSGRERTTCFAYAVGWTQHTLGAQFIRTATILQLLMGNVGRPGSGIMALRGHATIQGSTDIPTLFNLLPGYLPMPKAGVHDTLADYLAAVGSKKQKGFWANADAYTVSLLKAWWGEAATADNDWAYDYLPRLTGPHGTYQTVMGMLADEVEGYFLLGQNPAVGSAHGRMQRLGMSHLKWLVVRDFNLIESATWWKDGPEIASGELKTEEIETEVFFLPAATHVEKAGSFTQTQRLVQWRHQAVEPPGQCQSELQFFYELGKRIRQRLAGSTDERDRPLLDLTWDYPTDEHGDPDGEAVLAEINGYRVGEPADPLASYTELRADGSTAAGCWIYTGVYANAVNQAARRVPNGGASPSQSEWGWAWPADRRVLYNRASADPDGKPWSERKRYIWWDPDQRRWVGYDVPDFVVDRAPGARPDPELGGPDALAGDDPFIMQADGKGWLFAPKGVVDGPLPTHYEPQESPVANALYPQQRNPARITFARKDNLSAPSAGEPGSDVYPYVFTTYRLTEHHTAGGMSRWLPYLSELQPEMFCEVSPELAAERGLQPYGWATIISPRAAIEARVLVTKRVAPLVINGHTVHQIGLPYHWGVGGDAVVSGDAANDLLGVTLDPNVQIQESKAGSCDIRPGRRPRGEELLRLIADYQSRSGVTAETGNVRVDDAVWERGS
>Mannheimia_succiniciproducens_fdnG
MQVTRRKFFKICAGGMAGTSVAALGLMPTAALAAPREYKLLRAKETRQSCTYCAVGCGMLMYSIGDGAMNSRGKLTHVEGDPDHPVSRGALCPKGAGVLDFVNSPNRIQYPEYRAPGSDKWERISWHDAIHKIAKLLKDDRDANWESANEEGTPVNRWLTTGFLTASAASNETALISQKWARAFGLLVLDNQASTUHGPTVASLAPSFGRGAMTNHWVDIKNANVVVVMGGNAAEAHPVGFRWAIEAKKQNGAKLMVVDPRFNRTAAVADFYSPIRSGTDITLLSGVIKYLLDNNAIQHEYVKHYTNASFLINEGYGFEEGLFTGYDEAERSYDKSTWSYQLDENGQPKRDLTMQDPRCVINLLKKHVERYTPEMVERVCGTKQKAFLEFAETIASTAVPNRTMTILYALGWTHHSVGAQNIRAMAMIQLLLGNIGMAGGGINALRGHSNVQGTTDMGLFPSMLPGYIPLPTETDTSLESFLNRITPKTAAEGQTNYWQNTPKFVVSMLKTFYGENATKDNEWGFHNLPKQYKKKMDHLQYIDLMDQGKITGYLCQGYNPLASYPDKNKISSALRKLKFLVVMDPLKTDTSEFWQNHGEYNDVNPAEIQTEVFRLPTVCFAEEDGSIANSGRWLQWHYKAAEPPKEAKPDVDILSEIREVMLEMYEKEGGPSIDTIKAMTWNYQNPLEPKAHEIAKESNGYALEDLYDANGNLIAKKGELLSSFAQLRDDGTTSAANWIYSGQWTPKGNQMDNRDNSDPSGLGNTLGWAFAWPANRRVLYNRASADLAGKPWDPKRPLIKWNGKNWNYIDIADFGTAPPNSNVMPFIMNNEGISRLFALDKMVDGPFPEHYEPIESPIGTNPLHPNVISNPVARILDNDKASFGNASEFPYVGTTYRLTEHFHWWTKNADLNMIAQPQPFVEISEDLANEKGIAQGDVVKVTSKRGYIKAKAVVTKRIKSLDVDGKKVHTIGIPLHGGFIADGRKSFLPNALTGRVGDANTQTPEFKTFLVNIEKTTEAL
>Moorella_thermoacetica_1
MVNLTIDGQRVTAPEGMTILEVARENGIHIPTLCHHPKLRPLGYCRLCLVDIEGAAKPMTACNTPVAEGMVIRTSTPVIEEMRKGIIEMLLSLHPEDCLTCEKAGNCQLQDCAYTYGVKHGELPVKREELPVLKENPFIVRDYNKCIVCGRCVRACQEVQVQRVVDLVGKGSAARVGATKAGAEVSLEEGGCVFCGNCVQVCPVGALTEKAGLGQGREWEFKKVRSICSYCGVGCNLTLYVKDGKVVKVRGYENPEVNNGWLCVKGRFGFDYIHNPDRITRPLIREGDREKGYFREASWEEALALVSQKLTQIKGSYGSEALGFLCSAKCTNEENYLLQKLARGVLGTNNVDHCARLUHSSTVAGLATTFGSGAMTNSIADIASADCIFVIGSNTTENHPVIALKVKEAVRRGARLIVADPRRIELVNFSYLWLRQKPGTDLALLNGLLHVIIKEELYDKEFIAQRTEGFEALKLAVEEYTPAKVSEVTGVPAGDIIEAARTYARGPSSTILYAMGITQHITGTANVMALANLAMACGQVGKEGSGVNPLRGQSNVQGACDMGGLPNVLPGYQPVTDPGVRHKFSEAWGVPDLPGEPGLTLMEMMAAAQEGKLKGMYILGENPVLTDPDVSHVKEALKNLEFLVVQDIFLTETARMADVVLPGASFAEKEGTFTSTERRVQLLHKAIEPPGEARPDWLILNDLLLLMGYPRKYSSPGEIMQEIAGLTPSYAGITYERLEDKGLQWPVLSLEHPGTPVLHREKFSRGYGQFQVVHYRPPAEEPDEEYPFLFTTGRNLYHYHTVISRKSRGLEEMCPAPVVEINDNDAARLGIREGEMIEIVSRRGKVRVKALVTDRIPRGQVFMNFHFHEAAANLLTIAALDPVAKIPEYKTCAVAIKVKK
>Moorella_thermoacetica_2
MKKVEPEQVLTVCPYCGTGCGLNLTVQDGKITGVAPDRLHPVSEGELCVKGYYGYQYVQDSRRLTAPLIKKDGGFVAVSWDEALEYVVSRLKKIKEESGPDAFALFTSARATNEDNYAAQKFTRAVMGTNNIDHCARLUHAPTVAGLAMTLGSGAMTNSIAEISTYSDVIFIIGSNTAECHPLVARHVLKAKERGAKLIVADPRLTEMANKADIWLRVPVGYNIPLINGMLHLIIKEGLVKKDFIQKHAEGLDELVRAVEQYTPAYVEELTGIPQRDLIEAARLYGRAQAAMILYCMGVTQFSHGTGNVVSLSNLAVVTGNLGRPGTGVCPLRGQNNVQGACDMGGLPDVLPGYLNVTREEWRRRFEKEWKVKLPSKPGIRIPEVPEAILEGKIRALYIFGENPIMSDPDSDHLRHALEHLDLLVVQDIFLTETARLADVVLPAASWAEKDGTFTNTERRVQRVRKAVDLPGEARPDWQIFGMLAQKMGYMGLNYSNSQEIWDEVRRLVPEKFGGISYARLESVRGITWPCPQEEHPGTPILYEGGKFLTPSGKARLYPVIFYAKASNGASKEKAKAGNQVIVGTIAELPDEEYPFILTNGRRVYHYHTGTMTRKSWLLDQIGPNELVEINPQDARKMGINDGDFVKVSTRRGYVAVRAWVTERVPEGTIFMTFHYWEACCNELTNTANDAICSTPEFKLAAARMDKISPEEARAIYLEKKAKYLVDLEKANVPKTVIGEGGRVDA
>Pseudomonas_aeruginosa_fdoG
MDMNRRQFFKVCGIGLGGSSLAALGMAPTEAFADQVRHFKLAHTVETRNTCTYCSVGCGLIMYSQGDGAKNVAQNIIHIEGDADHPVNRGTLCPKGAGLLDYIHSPNRLKYPEVREAGSSEWKRIEWDEALERIAKLMKEDRDANFVEKNEQGQTVNRWLTTGFLAASASSNEAGYITHKVMRSLGILGFDNQARVUHGPTVASLAPTFGRGAMTNHWTDIKNADLVLIMGGNAAEAHPCGFKWVTEAKAHNKARLLVVDPRFTRSASVADYYAPIRTGTDIAFLGGLINYLLENDKIQHEYVRNYTDVSFIVKEGFSFEDGLFNGYDAEKRTYPDKSSWGYEIGEDGYAKVDPTLTHPRCVFNLLKQHYSRYTPDVVSNICGTPKDMMLKVWAEIAETSKPGKVMTIMYALGWTQHSVGAQMIRTGAMVQLLLGNIGMPGGGMNALRGHSNIQGLTDLGLLSNSLPGYLTLAMDAEQDYDAYIAKRTAKPLRPGQLSYWQNYGKFHVSLMKAWFGKSATKENNWCYDWLPKLDMPGAGYDVLRYFDMMYQGKVNGYFCQGFNPIASFPNKAKVGAALARLKWMVVMDPLVTETSEFWRNVGEYNDVDTASIKTTVFRLPTSCFAEEDGSIVNSGRWLQWHWKGAEPPGQARPDIAIMAGLFHRL
>Photorhabdus_luminescens_fdoG
MQVSRRQFFKICAGGMAGTTVAALGFAPTAALAQTRNYKLLRARETRNTCTYCSVGCGLLMYSLGDGAKNAKATIFHIEGDPDHPVNRGALCPKGAGLVDFIHSESRLKYPEYRAAGSDKWQRITWDEAFDRIAKLMKADRDANFIKTNQEGVTVNRWLTTGMLCASAASNETGYLSQKFSRALGMLAVDNQARVUHGPTVASLAPTFGRGAMTNHWVDIKNANLIVVMGGNAAEAHPVGFRWAMEAKIHNNAKLIVIDPRFTRTASVADFYTPIRSGTDIAFLSGVILYLLTNDKINHEYVEAYTNASLIVREDYSFDDGLFSGYDAEKRQYDKTSWNYALDENGFAQRDITLKHPRCVWNLLKEHVSRYTPDVVSNICGTPKEDFLKVCEYIAETCVKDKTASFLYALGWTQHSVGAQNIRTMAIIQLLLGNMGMAGGGVNALRGHSNIQGLTDLGLLSQSLPGYLTLPSEKQADLQTYLQANTPKPMRPGQVNYWGNYPKFFISLMKSFYGDNARKDNDWGFDWLPKWDKGYDVLQFFDMMSKGEVNGYICQGFNPVASFPNKNKVVGALSKLKFLITIDPLNTETSTFWQNHGEFNEVDSSKIQTEVFRLPCCCFAEENGSIVNSGRWLQWHWKGADAPGEAIGDGEILSGIFKRL
>Pasteurella_multocida_fdnG
MQVSRRKFFKICAGGMAGTSAAMLGFAPTEALAAPRNYKLLRAKETRNTCTYCAVGCGMLLYSLGDGSKNSKGKLFHIEGDPDHPVSRGALCPKGAGALDYVNSDRRVKYPEVREAGSKEWKRISWHEAIERIARHIKDDRDANFVEKNDAGEPVNRWMTAGFLAGSACSNETGILTQKFVRSLGIIFTDNQASIUHGPTVASLAPSFGRGAMTNHWVDIKNADLVIVMGGNAAEAHPVGFRWAIEAKKQNGAKLMVVDPRFNRTAAVADIYMPLRPGTDIAFLSGVIRYLLKNDKIQHEYVKHYTNATFLVNENFKFEDGLFSGYDEATRKYDRSTWAYQFDENGQPKRDMDMQDPRCVINMLREHVERYTPEMVERITGTPQKDFQIFCEEIAKTSAPDKAATFLYALGWTQHTVGSQNIRTMAMIQLLLGNIGVSGGGVNALRGHSNVQGITDLGLFPNRLPAYIPLPTEADKSLQSFLDRITPKTMMNDQVNYWKNTPKFMVSMLKSFYGDKGTQDNEFGYHYLPKLPKGGTDQFRYIEDMYNGKVNGFFCQGMNPVASYANSQKIIKALSKLKYLVIFDPLITDTSEFWKNYGEFNDVKTEEIQTEVFRLPTTCFVEEDGSIANSGRWLQWHWKGAEPPGEAKTDGEILSELRAELIHLYKTEGGKAPLEPLEAMSWDYANPLEPKAEEVAKENNGYALEDIKDADGNIILKKGQLLSSFAQMRDDGTTSGACWIYTGQWTEKGNQMANRDNADPSNLGNTLGWAFAWPLNRRILYNRAGADLAGNPFNPKRQLIKWNGKNWNYVDVADYGTAPPNSPVMPFIMQPEGVSGLFVRERMADGPFPEHYEPMETPIGTNPLHPNVVSSPVARILASDKEDLGTSADFPYVGTTYRLTEHFHYWTKNVLLNVIAQPEQFVEIGEALAAEKGIKHGDIVKVSSKRGYIKAVAVVTKRIRALVSDGKPIHTVGIPIHWGFAATTGAKKGFFANNLTVRTGDANTQTPESKCMLVNIEKVGA
>Pseudomonas_putida_fdoG
FKLAHTKETRNTCPYCSVGCGLILYSQGDAGKNVKQNIIHIEGDADHPVNRGTLCPKGAGLLDFIHSPSRLQYPEVRKPGSKEWVRVSWDEALDRVADLMKQDRDANFIEKNAQGQTVNRWLTTGFLAASAASSEAGYLTHKVIRATGMLGFDNQARVUHGPTVASLAPTYGRGAMTNHWSDIANANLVLVMGGNAAEAHPCGFKWVTEAKAHNKARLIVVDPRFTRTASVADYYAPIRTGTDIAFMGGLINYLLSNDKIQHEYVRNYTDVSFIVKENYGFEDGLFSGYDEAKRVYADKSGWGYELGEDGYAKVDPTLQHPRCVFQLMKQHYSRYTPELASMTCGMPQDAMMKVWEEIASCSVPGKTMTILYALGWTQHSIGAQIIRSAAMVQLLLGNVGMPGGGVNALRGHSNIQGLTDLGLLSNSLPGYLTLAGDAEQDYAAYIDKRASKPLRPGQLSYWQNYGKFHVSLMKAWYGANATAENNWGYDWLPKLDVPAYDVLRMFEMMGQGKVNGYMCQGFNPIAALPDKNRVTAALGKLKWLVIMDPLATETSEFWRNAGPFNDVDTASIQTEVIRLPTTCFAEEDGSLVNSSRWLQWHWKGADGPGETRTDVQIMSELFLRL
>Paracoccus_denitrificans
MNIDLSRRGFLKLAGAGVAATSLGAMGFGGAEAAEQAHVRAFKLASTTETRNTCPYCSVACGIIIYSDGDLKAGEEAKVVHIEGDADHPTNRGTLCPKGAALKDFVNAETRLTTPRIRRPGAASFEEISWEEALDKIARALKDDRDANMVLTNDDGVPVNRWTTTGYLAASATTNETAWLTYKVVRSMGIVGFDNQARVUHGPTVSSLGPTFGRGAMTNSWTDIKNTDLVVVMGGNAAEAHPCGFKWVTEAKATRGARLIVVDPRFTRTASVADYYAPIRPGSDIVFLMAMINWLIQNDKVQWDYVKNFTNAPLIVKDEYGWSDGLFTGYDPEKRDYDKSSWDYVIGEDGFAAVDMALEHPRCVWSLLKEHVSRYTPELVEEVCGTPRDRFLKIAEMIGECSAPDKTMTSMYALGWTQHSKGAQNIRGMAMLQLILGNIGVRGGGMNALRGHSNIQGLTDIGLMSNLIPGYLNIPTEKEPDWQTYMSSRSFKPLRPGQTSYWQNYPKFMVSFMKAMWGDAATAENDWAYHYLPKLDVPTYDILRMFELMNAGQVNLYFCQGFNPLLSFPNRAKVTEALSKLKLLVVMDPLETETAHFWENHGEHNDVDTASIQTEVLELPSSCFAEDDGALVNSGRWLQWHWSAATPPGQARHDTWIMAQIFLRVKKLYQEEGGVFPDPILNLTWNYADPDEPSPEELAKEMNGRALEDVYDTADPTKLLTARGKQLLNFSQYRDDGSTMGACWIYSGCWNEDGNNMARRDNADPDETGAYPNWTFSWPLNRRILYNRASADMQGRPWDPSRKLLEWDGEKWTGYDVPDIAPTAKPGDVGPFIMNQEGVSRLFTRGMMRDGPFPTHMEPFESPIANVFNPQMRGNPVARVFASDAEQFATSEEFPIAATSYRLTEHFHYWTKHNRINAALQPEFFVEISEELAAEKGIRRGGWVRVWSKRGEVKAKALVTGRLKPMQCGDKLVHVIGIPLHWGFMGAARKGFGPNSLTPFVGDANVETPEFKAFLVNIEPATGEAVS
>Pelobacter_carbinolicus
VSVCPVGALLPKSKEKYRSWEISKTQTTCSYCGVGCQMNLVTKGNKVVGVEPLNGASNDGLLCVKGKFGYNFINHPDRLTTPLVRKNGELVKATWEEALDLVASKAKTVRAEYGSEALAGLSSARVTNEENYLFQKMVRAGFGTNSVDHCARLUHSSTVAGLATTLGSGAMTNSINELIDSNVIFISGSNTTENHPVIGAKIRQAKKKGAKIIVVDPRRIDIANDADVFLQVNPGTNIALSNAIMNYIITERLEDAEYVKERTENYDELVSIVGDFTPEKAAEICGVSAEDIKKAARMYAEGEKGSIVYCMGVTQHSSGTEGVMSMANLAMLCGNIGIESGGVNPLRGQNNVQGACDMGALPGTYPAYQKVVDADVKAKFEKAWGAELSDKVGLTLTEIVHSAGHGDIKFLYIMGENPMVSDPDLNHVEEALKNTEFLVVQDIFLTETAQLADVVLPAASFAEKDGTFSNTERRVQRVRKAIAPVGDCKPDWQILSEVLKRLGIGKDYVSPEDVFAEIREVTPSYAGISYDRLAELGSLQWPCPTEDHAGTKFLHVGKFARGLGIFKPAAFKPSAELPCDEYPVIMTTGRVLYHYHTRTMTGKVDGLNAMSPESFVEINPEAARKLSIVEGDKVKVSTRRGTVVATAKVTPKLKENVIFMPFHFAEGAANTLTNPVLDPIAKIPEYKSCAAKLEKVAWDWSEETDKIK
>Photobacterium_sp
MKKSIVVCPYCGTGCKLKLVVENNKVIAAEPADGRTNEGQLCLKGYYGWDFLNDTNLLTPRLKQPMIRRSREAALEAVSWEEAIDFASEKLLAIKKEYGPDAILTTGSARGPGNEANYVMQKFTRAVIGTNNVDHCARVUHAPSVSGLETTVGNGAMSNAITEIQKSKCLLIFGYNAADSHPVVARHILKARANGAKIIVCDPRKIESARVADQWLGLKNGSNMALVNALAHVIIEENLYDKSYVENYTEGFTEFRKIVSGYAPEDLEGITGLKAADVRAAARTYANASEAMILWGMGVTQFGQATDVVRGLAGLALLTGNFGREGVGCGPVRGQNNVQGTCDMGMLPHQFPDYQSVEDPEIREKFEKAWGVKLSGTPGYRLTEVGHKADEGICKAFYVFGEDPAQTEADLAAMRETMRKLDLVIVQDIFMTQTAEFADIIFPATSWGEHEGVYSSADRGFQRFYKAVKPTGDVKPDWEIFSLLATKWVIQCRIIILKKFGMNFVNYVLIMLALLTKRWKVLKMFNGHVRQRIIQEHHSYSKAINLLRHQVKDS
>Pseudomonas_fluorescens
QVRHFKLAHTHETRNTCPYCSVGCGLIMYSQGDAAKNVAQNIIHIEGDADHPVNRGTLCPKGAGLLDFIHSPGRLQYPQVRKPGSSEWTRITWDEALDRVADLMKADRDANFVEQNAQGQTVNRWLTTGFLAASAASNEAGYITHKVVRSLGMLGFDNQARVUHGPTVASLAPTYGRGAMTNTWTDIANANLILVMGGNAAEAHPCGFKWVTEAKAHNAARLIVVDPRFTRTASVADYYAPIRTGSDIAFMGGLINYLLTEDKIQHEYVRNYTDVSFIVRAGFGFEDGLFTGYDAAKRSYTDKSTWGYELGEDGFVKVDPTLQDPRCVYQLMKQHYSRYNIDLASQICGMPVDAMKKIWEEIATCSAPGKTMTILYALGWTQHSIGSQIIRSAAMVQLLLGNVGMPGGGVNALRGHSNIQGLTDLGLLSNALPGYLTLPTDAEQDYAAFIHKRTQVPLRPGQLSYWQNYSKFHVSLMKAWYGANATAENQWAYHYLPKLDIPNYDILKVFDLMGQGKVNGYMCQGFNPIAALPDKNRVMAALAKLKWLVVMDPLATETSQFWEHVGPFNDVKSADIQTEVIRLPTTCFAEEDGSLVNSSRWLQWHWKGADGPGEARTDVQIMSALFLRL
>Rubrobacter_xylanophilus
MGIGESIGAWPLLRQLRDGDRLGLGKASRSGRSEALRPRTERARKVARSVCPYCAVGCGQRVYVEGGEVTQIEGDPDSPISRGRLCPKGAASRQLVQSPTREYRVKYRRPYSDRWEELDLDTAMDMIADRVIKTRNETWEEEDGEGRKLRRTLGFAHLGGATLDNEENYLIKKLFTALGAIQIENQARIUHSSTVPGLGTSFGRGGATTFQQDLANADAILIMGSNMAENHPVGFQWVMEARLRGAKVMHVDPRFTRTSATAHLHVPIRAGTDIAFLGGLANYILQNERYFKEYLVHYTNAPVIVGEKFADTEDLDGLFSGWDPETNSYDVSTWQYEGLQVSAAAGKREMGGATGEQAHYAQAGELEAGEPPAIDETLRHPRCVFQLLKKHFRRYTPEMVERICGCPKEQFLEVAETLCQNSGREKTSAFVYSVGWTQHTVGVQNIRAASIVQLLLGNIGRPGGGILALRGHASIQGSTDIPTLYNILPGYIPMPHAHAHTSLDLFVERNSAGAGYWGNLRAYMVSLLKAYWGEAATGENDFCFDYLPRLTGDHSIYPAIMGMVDGRVKGFFVMGENPAVGAANGKLQRLALANLDWLVVRDMTEVETASFWYDAPEIETGELKTEEIKTEVFFLPAASHVEKEGSFTNTQRLLQWREKAVEPKGDCRSDLWFMYHLGRRIREKLAGSTDPKDRPVLDLAWDYPTEGEIEEPSAEAILREINGWDARGRALSGYTELKDDGSTACGCWIYCGVYADEVNQANRRKPGSEQSWVAPEWGWAWPMNRRIIYNRASADPQGRPWSERKKYVWWDGEHKRWVGHDVPDFQADKPPDYVPPEGARAEKAIRGDKPFIMQADGRGWLYVPAGLVDGPFPTHYEAHESPFENPLYRQRSNPARQQFPRPDNPYNPSGSEAFPCVLTTYRLTEHHTAGGMTRTVPHLSELQPEMFCEVSPELAEERGLQNGGWATIVTSRTAIEARVLVTDRLAPLKVQGRVVHQVGLPYHWGSKGLVTGDSANDLLGLALDPNVHIGEYKTATCDIRPGRRPRGAALLRLIEDYRRRASRNGGGAT
>Sinorhizobium_meliloti_psymA_fdoG
MEAVPMNVDLSRRSFLKLAGAGAAATSLGAMGFGEAEAAVVAHVRPHKLTTTTETRNTCPYCSVACGVIIYSKGDLRKGEAADIIHIEGDADHPTNRGTLCPKGAALKDFVKSPTRLQYPMHRKPGSDKFERISWEDAFDRIARLMKDDRDANFIAANAAGVPVNRWTTVGMLAASATTNETAWATFKFAKALGIVGFDNQARVUHGPTVSSLGPTFGRGAMTNSWTDIKNTDLVVVMGGNAAEAHPCGFKWVTEAKATRGAKLIVVDPRYTRTASVSDYYAPIRQGTDIAFLNGVMKYCIDNDKVQWDYMKAFTNASYLVKDGFGYQDGLFTGYDAEKRDYDKSTWDYVLGDDGFVVTDPALQHPRCVWNLLKAHLAPYTPEMVERICGTPKDKFLKVAEMISECSSPTKTMTSMYALGWTQHSSGSQNIRAMAMLQLILGNIGVRGGGMNALRGHSNIQGLTDLGLMSHLLTGYLTMPTEKDVDFTTYMSTRQFKPLRPGQTSYWQNYRKFMVSFQKAMWGDAARIDNDWAFNYLSKLDVPAYDVLRVFELMYAGKVNGYICQGFNPLLAFPNRDKNTKALSNLKWLVTMDPLDTETARFWENHGDFNPVDTASIQTEVFQLPTTCFAEEEGSLTNSGRWLQWHWAGGTPPGEAKHDTYIVAQIFLRMKEMYRNEGGAFPDPILNLSWDYADPNEPTPEELAKEINGRALTDLMDPANPMKVQVAAGKQILNFSQLRDDGSTMCGCWIYSGNFNEQGNNMARRDNHDPDDTGAYLGWSFAWPLNRRTLYNRASADLQGKPWDPSRKLLEWDGTKWAGYDVPDIAPTAKPDEIGPFIMNQEGTARLFSRGLMRDGPFPAHMEPFESPVANVFNPKMRGNPVSRVFQTDVAQMGLSDEFPYAATSYRLTEHFHYWTKHNRVNSALQPEFFVEISEELAEEKNIENGGWVRVWSKRGSVKAKAVVTKRIRPLMCDGKPVHVVGIPLHWGFTGSAKKGLGPNSLAPFVGDANIETPEYKAFLVNIEPSTAPEEATV
>Shewanella_oneidensis_fdoG
MNRRQFFKLCAAGAATSAISALGLMSEKAYAAVREFKLLGAKETRNNCPYCSVGCGLLMYSQGSGGKNSEHAIFHIEGDADHPVNRGALCSKGAGLVDYVNSPHRLQYPEYRAPGSNKWERISWQDAFKRIARLMKDDRDANLIEKNADGVTVNRWLTTGMMTSSGMANESGLATQKFARALGLVAIDTIARNUHSPTVASLAPTFGRGAMTNHWIDIKNSNVVIIMGGNAAEAHPVGFGWVTEAMQHNNAKLIVVDPRFNRSASLADHYAPIRSGTDIAFLLGVIRYLISTNQVNFDYVKAYTNASYLVRDDFDFHDGLFSGFDEAKGEYNKESWFYQLDEDGYAIVDETLEHPRCVWNLLKQHVERYDFATVSNITGTPTEDYQVVCDAIASTHTKDRVATFMYALGWTHHSKGAQNIRSMAMIQLLLGNIGQLGGGVNALRGHANVQGSTDMGLLAQSLPGYLKLPNDKEPTLAAHLAANTPKPLRPGQTNYWQNYPKFYVSLLKAFWGENATPENEFGYQWLPKWDQMYDFGKHLDMMYRGKVNGCIVQGVNAINSMPNRNKNIKALSNLKFLVVLDNLSSETATFWQNEPGFNEVDTASIQTEVFRLPATVFAEEEGSIVNSGRWMQWHYKWANPPGEAMSDSEIVSGLLLELRKLYREEGGKLPEPIQAINWNYTDPHNPSSIELTKELNGYDVATKRQISSFAELKADGSTASACWVYAGSWTEAGNQMARRDNHDPSGKGITPGWAFAWPLNRRVLYNRASCDVNGKPWDEHRKIVEWKDGKWEGIDVPDFNAKLNPQESAHPFIMQADGVGRFFALKLLKEGPFPEHYEPVESPIGTNPLHPNVVHSPVLRWFEGVKDTIGTKEEYPYACTTYSLTEHFNFWTTHCRLAAIAMPETFVEMNEQLAAEKGIKNGDWVKVSSKRGHILTKALVTKRMRPLQVNGQTVHTLGIPRHGSHNALTRKSYSCNVLTTEMGDANTGVPEYKAFLVNVEKAEV
>Symbiobacterium_thermophilum_fdhA1
MGAMCPAIGHTELRMGVESLALTRRDLLKSSLAAGGALSLLGLGGKAEAKERDDLKIEGAKDYRTICCYCSVGCGIQLWVKDGEVVHVNGDPDHPINEGTLCPKGASIANLRIVADKNNQYQPNPRRLTKVLYRAPGATDWEEKDWDWAIERIARNVKAARDATFERVDENGVTVNRTFAMAHIGSAALDNEENYVLAKLMRGLGIVRLEHHARLUHSSTVAGLAPTFGRGAMTNHWTDYQNTDVFMVLGTNPAENHPISMRWIDRARETRGAKLIVVDPKFNRTAAKADLYVQIRPGTDIAFLGGLMNYAMTHGRYFHEYVAKYTNASYLIHPDFKFEEGLFSGAQVGEDGQVKYDTATWQYQVDEDGNIKKDPTLQHPQCVFQLMKKHYARYTPEMVAETCGMTVEEFLEVAELFTSTGRPDKAGNIMYAMGITQSSHGSQNVRAVAMLQLLLGNIGIPGGGVNAHRGESNVQGSTDMAMLWNNLPGYMPMPSAAQHPTLAAYQASTPKSGYWTNRPKFMVSLLKAWWGENATAENDFAYDYLPKLDHRDHSHMSIFEAMGRGELKGLFAWGQNFAVGGPNVTKERSALANLDWLVVVDLFETETAAFWKGPGMNPAEIQTEVFLLPAAASYEKCGTVTNSGRWIQWRDKAVEPMGDSRDDLWIADRLFKKLRELYATEGGAFPDPILQLHWDYDDGDHPSAEKVAFEINGYTWADRKGLTTFGNLQDDGSTACGCWIYAGYFDNFETPKCRSRVKDEPGTTLGTHLGWAWAWPVNRRILYNRCSMDEHGQPWDPERPLFRWDGEKFIAQDVPDFVATNPPEVSAQNPFIMMQEGVGALWSPSGMKDGPIPEHYEPVESPVSNRFNRRQFNPVAVISGKGEFGALTEAENPEFPYICTTYRVTEHWQSGAMTRSLPWLGEMMPDMFVEISPTLAAKLGVQSGDRVEVTTVRGSLVAPAMVTPRMRPVRVHGREIEIVGMPWHWGFMGKFTGASANVLTPHVGDANTQIPEYKAFLCNVKKAGGSGPVRG
>Symbiobacterium_thermophilum_fdhA2
MNLNRREFLRLSGVSAAGAALLLFAEEREALARDLKESRIARAKEVPSVCPHCSVGCGLIGYVREGQLLQVEGNPDSPVSEGSLCPKGAATMQFAYDGVGRPNPLRQLTAKIRRPGSDRWEEIGIEEALDRIARRIKETRDASFVERNADGLVVNRTESIAHIGSACIDNEECYLVTKLMRALGVVYLEHHARIUHSSTVPGLGTSFGRGAMTTALWDIPNADVVVFMGSNAAENHPISFKWFLRAKQKGATVICVDPRYNRTASKADWWIPFRSGTDTAVLGGLINYAITHNKFHREYVVKYTNASLLVHPDFRFDDGLFSGWDPEAKKYDQSTWAFQTGPDGQPLSDPTLEHPQCVFQHIKRIYAEYTPEKVSEISGIPVDDFIKFAETVCATGTAGKSAVFVYAMGWTQHTKGVQNIRTATILQMLLGNIGVAGGGIAALRGHANVQGATDLAVLYHDLPGYLGQPTEAHKSLSDFLAKTTTKNSYWENKPKFLISLLKAWWGEHATAENDFCFDYLPKMAAGETYSHYDIFQSILDGRVKGLIVVGQNPAVGSANARKVQAALAKLDWLVVSDLFLNETSEFWKLEGMNPAEIQTEVILLPAAGPLEKEGSFTNTHRLIQWKHKMIEPMGESHSDGWYMVQIGKRLKQLYADSTAAKDLPIKHLVWDYDDPDNPNEFDHLKVLKEINGYDVATGKPVSGFGALQDDGSTACGCWIYSGIYPEEGVNKADARLRAAPNRPDGWTEAKADGSADYLHLGWGFAWPANRRVIYNRASADPSGKPWSKVPLVWWDEAEGKWTGVDVPDMLPVAPGQVHAVGVPGDTPFIMKAWGLGGIWGPLPDGPLPVHYEPMESPTPNLLYRKQGTIPTMKIYDSEFDLFGDPERFPYVATTYRLTEHLTSGVMTRTLPYLAEAFARHFCEIPRELAQREGIRNGDWVEVESARGKVRVQAMVTNRLRPLRIGGRETFLIGLPIHWAPNSGHVQGDITNTLTPQAVDVNVQIQESKVFLANLRKVSVGG
>Symbiobacterium_thermophilum_fdhF
MKQVLTTCPYCGTGCTFYLNVEGDQVVGVTPNDDPRSVNQGILCLKGHFGYDFIDRQKRLTTPLIRKNGELVEASWDEAIHLVASKMKETIRDYGPDALAAFSSARCTNEENYLMQKLMRAVVGTNNVDHCARLUHAPTVSGLGTAFGSGAMTNTINELQDMGPGDAIFAIGTNTTECHPIIGIRMLEAHRRGARLIVADPRETELAKHADVYMRHNPGSDVALLNAMMYVIVTEGLADEAFIRSRTENFEACRETVLKYAPEKVEGITGVPAEKVRQAARLFATAENAATYYTMGITQHTSGVDNVLSIANLALMTGNLGKPKAGVNPLRGQNNVQGACDMGALPNVYPAYQPVTDPKNREKFEKAWGRPLSDRMGMAISDVLRGIEEGKVRFLYVMGENPMRSDPDVNHVRHCLEHVDFLVVQDIFLTESAALADVVLPGATWAEKDGTFTNTERRVQRVRKAMEPQGNARPDWMILRDIMRAMDYPADYNSPKDIFNELRTLAPSYAGVTYERLEKLGGLHWPCPNEEHPGTPILHVGKFSRGLGKFSAIEWRPPAELPDEEYPLVLTTGRRTAHYHTGTMTRNCWGLDGVAPEEWVEINPADAASLGVAHGDYVRVTTRRGSVVVRAEVTARVPKGVTFITFHYTEAAGNLLTNSALDPVSKTPEYKVCAVRVEKVSA
>Salmonella_typhimurium_fdhF
MKKVVTVCPYCASGCKINLVVDNGKIVRAEAAQGKTNQGTLCLKGYYGWDFINDTQILTPRLKTPMIRRQRGGKLESVSWDEALNYVAERLSAIKAKYGPDAIQTTGSSRGTGNETNYVMQKFARAVIGTNNVDCCARVUHGPSVAGLHQSVGNGAMSNAINEIDNTDLVFVFGYNPADSHPIVANHVINAKRNGAKIIVCDPRKIETARIADMHIALKNGSNIALLNAMGHVIIEENLYDKAFVASRTEGFEEYSKIVESYTPESVEEITGVSAQEIRQAARMYASAKSAAILWGMGVTQFYQGVETVRSLTSLAMLTGNLGKPSAGVNPVRGQNNVQGACDMGALPDTYPGYQYVKFPENREKFAKAWGVESLPAHTGYRISELPHRAAHGEVRAAYIMGEDPLQTDAELSAVRKAFEDLELVIVQDIFMTKTASAADVILPSTSWGEHEGVFSAADRGFQRFFKAVEPKWDLKTDWQIISEIATRMGYPMHYNNTQEIWDELRHLCPDFYGATYEKMGELGYIQWPCRDTSDADQGTSYLFKEKFDTPNGLAQFFTCDWVAPIDKLTEEYPMVLSTVREVGHYSCRSMTGNCAALAALADEPGYAQINTADAARLGIEDEALVWVHSRKGKIITRAQVSDRPNKGAIYMTYQWWIGACNELVTENLSPITKTPEYKYCAVRVEPIADQRAAEQYVIDEYNKLKTRLRESAMG
>Salmonella_typhimurium_fdnG
MDVSRRQFFKICAGGMAGTTVAALGFTPKMALAQARNYKLLRAKEIRNSCTYCSVGCGLLMYSLGDGAKNAKEAIYHIEGDPDHPVSRGALCPKGAGLLDYVHSEDRLRYPEYRAPGSDKWQRISWDDAFTRIAKLMKADRDANFIEKNEQGVTVNRWLSTGMLCASAASNETGMLTQKFARSLGMLAVDNQARVUHGPTVASLAPTFGRGAMTNHWVDIKNANVVMVMGGNAAEAHPVGFRWAMEAKNNNDATLIVVDPRFTRTASVADIYAPIRSGTDITFLSGVLLYLIENNKINAEYVKHYTNASLLVRDDFAFDDGLFSGYDAQKRQYDKSSWNYQFDENGYAKRDETLTHPRCVWNLLKQHVSRYTPDVVENICGTPKADFLKVCEVLASTSVPDRTTTFLYALGWTQHTVGAQNIRTMAMIQLLLGNMGMAGGGVNALRGHSNIQGLTDLGLLSTSLPGYLTLPSEKQADLQTYLAANTPKATLADQVNYWGNYPKFFVSLMKSFYGDAAQQENDWGFAWLPKWDQSYDVIKYFNMMDSGKVTGYFCQGFNPVASFPDKNKVVQSLSKLKYLVVIDPLVTETSTFWQNHGESNDVDPTTIQTEVFRLPSTCFAEEDGSIANSGRWLQWHWKGQDAPGEARNDGEILAGIYHRLREMYRAEGGKGAEPLLKMSWNYKQPDEPHSEEVAKENNGYALEDLYDANGTLLARKGQLLSSFALLRDDGTTSSSCWIYTGSWTEQGNQMSRRDNADPSGLGNTLGWAWAWPLNRRVLYNRASADPQGKPWDPKRMLIQWNGAKWTGNDIPDFNNAAPGSGTNPFIMQPEGLGRLFAIDKMAEGPFPEHYEPMETPLGTNPLHPNVVSNPAARLYEEDALRMGKKEQFPYVGTTYRLTEHFHTWTKHALLNAIAQPEQFVEISETLAAAKGIANGDYVKVSSKRGFIRAVAVVTRRLRTLHVNGQQVETVGIPIHWGFEGVARKGYIANTLTPNVGDANSQTPEYKAFLVNIEKA
>Salmonella_typhimurium_fdoG
MQVSRRQFFKICAGGMAGTTAAALGFAPGVALAETRQYKLLRTRETRNTCTYCSVGCGLLMYSLGDGAKNAKASIFHIEGDPDHPVSRGALCPKGAGLVDFIHSESRLKFPQYRAPGSDKWQQISWEEAFDRIAKLMKEDRDANYQAQNAEGVTVNRWLTTGMLCASASSNETGYLTQKFSRALGMLAVDNQARVUHGPTVASLAPTFGRGAMTNHWVDIKNANLVVVMGGNAAEAHPVGFRWAMEAKIHNGAKLIVIDPRFTRTASVADFYAPIRSGTDIAFLSGVMLYLLTNEKYNREYTEAYTNASLIVREDFGFDDGLFTGYDADKRQYDKTSWHYELDENGFAKHDTTLQHPRCVWNLLKQHVSRYTPDMVENICGTPKADFLKVCEYIAETSAKDKTASFLYALGWTQHSIGAQNIRTMAMIQLLLGNMGMAGGGVNALRGHSNIQGLTDLGLLSQSLPGYLTLPSEKQTDLQTYLAANTPKPLLKDQVNYWGNYPKFFVSMMKAFFGDKATAENSWGFDWLPKWDKGYDVLQYFEMMKQGKVNGYICQGFNPVASFPNKNKVVASLSKLKYLVTIDPLNTETSTFWQNHGESNDVDPAKIQTEVFRLPSTCFAEENGSIVNSGRWLQWHWKGADAPGIAMTDGEILAGIFLRLRKMYSEQGGANPEQVLNMTWNYTKPYEPASEEVAMESNGKALADLIDPATGAVVVKKGQQLSSFAQLRDDGTTSSGCWIFAGSWTPEGNMMARRDNADPSGLGNTLGWAWAWPLNRRILYNRASADPQGNPWDPKRQLLKWEGGKWAGWDIPDYSAAAPGSDVGPFIMQPEGMGRLFAIDKMAEGPFPEHYEPFETPLGTNPLHPNVISNPAARIFKDDADALGKADKFPYVGTTYRLTEHFHYWTKHALLNAIAQPEQFVEIGEKLANKLGIAHGDTVKVSSNRGYIKAKAVVTKRIRTLKADGKDIDTIGIPIHWGYEGVAKKGFIANTLTPFVGDANTQTPEFKSFLVNVEKV
>Salmonella_enterica1
MKKVVTVCPYCASGCKINLVVDNGKIVRAEAAQGKTNQGTLCLKGYYGWDFINDTQILTPRLKTPMIRRQRGGKLESVSWDEALNYVAERLSAIKAKYGPDAIQTTGSSRGTGNETNYVMQKFARAVIGTNNVDCCARVUHGPSVAGLHQSVGNGAMSNAINEIDNTDLVFVFGYNPADSHPIVANHVINAKRNGAKIIVCDPRKIETARIADMHIALKNGSNIALLNAMGHVIIEENLYDKAFVASRTEGFEEYSKIVEGYTPESVEEITGVSAQEIRQAARMYASAKSAAILWGMGVTQFYQGVETVRSLTSLAMLTGNLGKPSAGVNPVRGQNNVQGACDMGALPDTYPGYQYVKFPENREKFAKAWGVESLPAHTGYRISELPHRAAHGEVRAAYIMGEDPLQTDAELSAVRKAFEDLELVIVQDIFMTKTASAADVILPSTSWGEHEGVFSAADRGFQRFFKAVEPKWDLKTDWQIISEIATRMGYPMHYNNTQEIWDELRHLCPDFYGATYEKMGELGYIQWPCRDTSDADQGTSYLFKEKFDTPNGLAQFFTCDWVAPIDKLTEEYPMVLSTVREVGHYSCRSMTGNCAALAALADEPGYAQINTADAARLGIEDEALVWVHSRKGKIITRAQVSDRPNKGAIYMTYQWWIGACNELVTENLSPITKTPEYKYCAVRVEPIADQRAAEQYVIDEYNKLKTRLRESAMG
>Salmonella_enterica2
MDVSRRQFFKICAGGMAGTTVAALGFTPKMALAQARNYKLLRAKEIRNSCTYCSVGCGLLMYSLGDGAKNAKEAIYHIEGDPDHPVSRGALCPKGAGLLDYVHSEDRLRYPEYRAPGSDKWQRISWDDAFTRIAKLMKADRDANFIEKNEQGVTVNRWLSTGMLCASAASNETGMLTQKFARSLGMLAVDNQARVUHGPTVASLAPTFGRGAMTNHWVDIKNANVVMVMGGNAAEAHPVGFRWAMEAKNNNDATLIVVDPRFTRTASVADIYAPIRSGTDITFLSGVLLYLIENNKINAEYVKHYTNASLLVREDFTFEDGLFSGYDAQKRQYDKSSWNYQFDENGYAKRDETLTHPRCVWNLLKQHVSRYTPDVVENICGTPKADFLKVCEVLASTSAPDRTTTFLYALGWTQHTVGAQNIRTMAMIQLLLGNMGMAGGGVNALRGHSNIQGLTDLGLLSTSLPGYLTLPSEKQADLQTYLAANTPKATLADQVNYWGNYPKFFVSLMKSFYGDAAQKENDWGFAWLPKWDQSYDVIKYFNMMDSGKVTGYFCQGFNPVASFPDKNKVVQSLSKLKYLVVIDPLVTETSTFWQNHGESNDVDPTTIQTEVFRLPSTCFAEEDGSIANSGRWLQWHWKGQDAPGEARNDGEILAGIYHRLREMYRAEGGKGAEPLLKMSWNYKQPDEPHSEEVAKENNGYALEDLYDANGTLLARKGQLLSSFALLRDDGTTSSSCWIYTGSWTEQGNQMSRRDNADPSGLGNTLGWAWAWPLNRRVLYNRASADPQGKPWDPKRMLIQWNGAKWTGNDIPDFNNAAPGSGTNPFIMQPEGLGRLFAIDKMAEGPFPEHYEPMETPLGTNPLHPNVVSNPAARLYEEDALRMGKKEQFPYVGTTYRLTEHFHTWTKHALLNAIAQPGQFVEISETLAAAKGIANGDYVKVSSKRGFIRAVAVVTRRLRTLHVNDQQVETVGIPIHWGFEGVARKGYIANTLTPNVGDANSQTPEYKAFLVNIEKA
>Salmonella_enterica3
LAETRQYKLLRTRETRNTCTYCSVGCGLLMYSLGDGAKNAKASIFHIEGDPDHPVSRGALCPKGAGLVDFIHSESRLKFPQYRAPGSDKWQQISWEEAFDRIAKLMKEDRDANYQAQNAEGVTVNRWLTTGMLCASASSNETGYLTQKFSRALGMLAVDNQARVUHGPTVASLAPTFGRGAMTNHWVDIKNANLVVVMGGNAAEAHPVGFRWAMEAKIHNGAKLIVIDPRFTRTASVADFYAPIRSGTDIAFLSGVMLYLLTNEKYNREYTEAYTNASLIVREDFGFDDGLFTGYDADKRQYDKTSWHYELDENGFAKRDTTLQHPRCVWNLLKQHVSRYTPDVVENICGTPKADFLKVCEYIAETSAKDKTASFLYALGWTQHSIGAQNIRTMAMIQLLLGNMGMAGGGVNALRGHSNIQGLTDLGLLSQSLPGYLTLPSEKQTDLQTYLAANTPKPLLKDQVNYWGNYPKFFVSMMKAFFGDKATAENSWGFDWLPKWDKGYDVLQYFEMMKQGKVNGYICQGFNPVASFPNKNKVVASLSKLKYLVTIDPLNTETSTFWQNHGESNDVDPAKIQTEVFRLPSTCFAEENGSIVNSGRWLQWHWKGADAPGIAMTDGEIL
>Shewanella_sp
MNRRQFFKLCAAGAATSAISALGLMSEKAYAAVREFKLIGAKETRNNCPYCSVGCGLLMYSQGSGGKNSEHAIFHIEGDADHPVNRGALCSKGAGLVDYVNSPHRLQYPEYRAPGSNKWERISWHDAFKRIARLMKDDRDANLIEKNADGVTVNRWLTTGMMTSSGMANESGLATQKFARALGLVAIDTIARNUHSPTVASLAPTFGRGAMTNHWIDIKNSNVVIIMGGNAAEAHPVGFGWVTEAMQHNNAKLIVVDPRFNRSASLADHYAPIRSGTDIAFLLGVIRYLISTNQVNFDYVKAYTNASYLVRDDFDFHDGLFSGFDEAKGEYNKESWFYQLDEDGYAKVDETLEHPRCVWNLLKQHVERYDFATVSNITGTPTADYQVVCDAIASTHTKDRVATFMYALGWTHHSKGAQNIRSMAMIQLLLGNIGQLGGGVNALRGHANVQGSTDMGLLAQSLPGYLKLPNDKEPTLAAHLAANTPKPLRPGQTNYWQNYPKFYVSLLKAFWGENATPENEFGYQWLPKWDQMYDFGKHLDMMYRGKVNGCIVQGVNAINSMPNRNKNIKALSNLKYLVVLDNLSSETATFWQNEPGFNEVDTASIQTEVFRLPATVFAEEEGSIVNSGRWMQWHYKGANPPGEAMSDSEIVSGLLQELKHLYREEGGKLPEPIEAINWNYIDPHNPSSIELTKELNGYDVATKRQISSFAELKADGSTASACWIYAGSWTEAGNQMARRDNHDPSGKGITPGWAFAWPLNRRVLYNRASCDVNGKPWDEHRKIVEWKDGKWEGIDVPDFNAKLNPQESAHPFIMQADGVGRFFALKLLKEGPFPEHYEPVESPIGTNPLHPNVVHSPVLRWFEGVKDTIGTKEEYPYACTTYSLTEHFNFWTTHCRLAAIAMPETFVEMNEQLAAEKGIKNGDWVKVSSKRGHILTKALVTKRMRPLQVNGQTVHTLGIPRHGSHNALTRKAYSCNVLTTEMGDANTGVPEYKAFLVNVEKAEV
>Solibacter_usitatus_fdhA1
MLNHKLPVWPVWKQIQNRDVEGLERSAASARTENLTSRTGGVDEAVASVCPYCAVGCGQLVYVKDSKIIDIEGDPRSPISNGCLCPKGAATFQLVTGSHRVHNVLYRRPHGTAWEELPLERAMDMVARRVKKTRDDHWEQTDGEGHQVRRTMAIAHLGGATLDNEENYLTKKLFSALGIVQIENQARIUHSSTVPSLGTSFGRGGATTFQQDLQNSDCIVIEGSNMAECHPVGFRWVMKAKERGATIIHVDPRFTRTSAVADIHVPLRAGSDIAFLGGIIRYILENERYFREYVVHYTNASTILNKDYGEAGDDGVFAGWDPEKGEYDQTKWMYEGVEPGAAAGARESSSGSGKQQKKPIQGEHTDATLRDPRCVFQVLRRHYARYAPEMVERTCGVPARLLIKVAEALCRNSGRERTSAFCYAVGWTQHTTGVQYIRTACIIQLLLGNIGRPGGGILALRGHASIQGSTDIPTLYDLLPGYLPMPRAAHDKDFATYNELHESPSGWWGEFRKYSTSLLKAWYGSAARAENDYASTICPP
>Solibacter_usitatus_fdhA2
MQTRRAFLQAGAAAAVLGFDLAPAYAQMRELKISRTTETRSTCPYCSVSCGVIIHTLGDRAKNVTPQVVHVEGDPDHPINRGTLCPKGSSLQQDIVNSRRLLHPEVRRPGSDHWEPISWDAAIDEIAQRVKKTRDESFIEKDPQGRTVNRCEGIAWTGGCTDTNEFNYLVVKTMRSLGVCSLENQARVUHGPTVSSLGPTFGRGAMTNGWIDIKNTDMMLIMGGNPAENHPCGFKWAIEAKRNRNAKMIVVDPRLTRTASTADIFVQIRAGSDIACLGGLIHYAIENGRIAHDYLLHYTNAAFLIKEGFQLPEDGLFSGFDHKTATYDRSTWDYEESKPGEAANDLSLEHPRSVFQLLKRHYSRYTPEMVERITGIPKEQFLKAAELFTSIRKDGDMKKAATIIYAVGWTHHSFGTQIIRTAAILQLLLGNIGRAGGGINALRGHSNIQGATDMAGIFDLLPGYLKMPAAADANFKAYTDRITPKAAKPGAWDSMNYWSNTPKFAVSLLKALYGDAATKQNDWAFDYLPKLERKHSWTEIWDDMYRGTIKGMFAFGMNGVAIGPNSQKNIDALKKAEWLVVCEIYPDETSEFWKSPGITTGEMKNIPTTVYRLPGAGFAEKDGTFVNSARWLQWKNAALPPPGEAKLDQEILARIYLRVRELYQKEGGKFPAPILNATWNYTDPHNPSLSEIAREINGRAVADVTDAKLGQTIKAGQQLPGFGWLRDDGSTAAGNWLFCGSWTEAGPMMQRRGTDDPSGLGVYPNWAWSWPANRRVLYNRASCDPAGKPWDADRTQISWNEAQQKWTGIDVPDFKIDSPPKDHMGPFIMNAEGVGRIFAPLAAFADGPFPEHYEPVESTIENPLHPGQSKNPVARRFQSSADKFGTPAEGYNIVCTTFRLTEHYHYWTKNNPMNVQLVPEPFVEIPAELADEMGLRGGEHVKVTSARGHYIAKAMVTRRIKGMMIDGRKTYQIGIPIHWGYRGIAEDEGKTALTPANMLSPAAIDPNAYTPEFKGFLVKLEKAKLEKA
>Syntrophobacter_fumaroxidans_1
MEYRSVLTTCTYCGCGCGFYLTVIDGRVVDTIPCKTNPVNEGKLCIKGWNVHEFVHSPNRLTQPLLRKNGTLTPVSWDEALDFTASRLREIKEAHGSDSVAFLASAKVTNEENYLIQKFARAAVGTNNVDHCARLUHSSTVAGLAASFGSGAMTNSIAELEDSDCILVIGSNTTSSHPLVATRIFRAKEKGAKVIVADPRNVQLVKKADLHIRHNLGTDVALVNGIMHVILARGWHNQAFVDERTEGFEEFRKVIEQYTPERTAEITGVPAEDIITVADWYANARAGSIVYCMGITQHTTGVDNVKSLANLSMLTGHIGRESTGVNPLRGQNNVQGACDMGGLPNVYPGYQPVNVPANKEKFEAAWNAKLSDKVGLTIPGVLEGLSAGTVKAAYVVGENPMMSDPDVHHVEKALRNAELLVVQDIFLTPTAELAHVVLPGASFAEKDGTFSSTERRVQRVRQAVKPVGDSRADWEILQEVSTRFGYPMKYASPAEIMEEVARMTPSYGGITFDRLEGDGLCWPCPTADHPGTKFLHAGKFSRGLGLFHAIEYKPPAEVVDSEFPFWLTTGRVHVHYHTGTMTRNSPSLHQEMPEGFLELNPQDAQELGVKSGDRVRVVSRRGEMVTRVDLTMRVRQGMVFMPFHFIESCANLLTNSAHDPIAKIPEYKVCAVSLERAV
>Syntrophobacter_fumaroxidans_2
MDNNIITLKVNGQSVRGKKGQTVLEICRENGIHIPTLCYHPKMPPYGGCRLCIVEIENMRGLPPSCTTPAVDGMSVHTHTDKVMGVRKTVLELLLAYGNHNCLLCEQTGNCELQDLVYEHGIDHVRFKSDFVPQPLDDANAMIIRDQNKCVLCGRCVRGCLEVQVNGVIDIAMRGSDSFITTFDNTELKESNCVFCGECVASCPTGALTYKQARFKGRPWDLKKVVTTCTYCGVGCQVELNVKDNKVVKTTSSFDIPGPNRGSLCVKGRFGNDFIDSPDRLKTPLIKENGGFREASWDEALGLVAKRLGEIKAKSGPDAVAFFSSARCTNEENYLLNKFARAVIGTNNIDHCARLUHSSTVVGLAAAFGSGAMTNSIEEFENTDLILVTGSNTKEMHPVISSYMKRGVKKGKTKLIVVDPRKTELAEFAEVWLRQKPGTDVAWLNGMMNVIIAEGLYDKEYVANRTEGFEELKKAVAAYTPERVEEISGIPKDDLIAAARLYAKAPAASIAYAMGITQHINGTEAVKSVANLAMLCGNIGIEGGGVNPLRGQNNVQGACDMGALPNVFPAYQTVTSPEIREKFAKAWGVKDLPAKAGLTIVEAVNAASEGKLKALFVMGENPMVSDPDLHHVKDGLTKLDFLVVQDIFLTETAALADVVLPAACFAEKEGTFSNTERRVQLVRKAVDPPGDALPDWQIICGISKRMGYPMDYPDAEAVFDEITKVTPSYAGMDYHRLANGGLQWPCPTKEHPGTKVLHKDKFVRGKGLFSAIEWIPPAESPDAEYPFMLITGRVLYQYHTGTMTRKSIGLNERYPECLIEINSRDAANMGIQDMDDIRLVTRRGSITAKAKIADVVEKGMVFVPFHFAEAAANNLTIAALDPLAKIPEYKVCAVRVEKAAG
>Syntrophobacter_fumaroxidans_3
MEFKSVITTCPICACGCGMWLEVMDGRIVATAPSKTSPTNRGKLCIKGWNVHEFVQHPDRLKKPLIRKDGVSREVPWDEALAYTAGELRRIRDAYGPDSIAFLSSARCTNEENYILQKFARTAVGTNNVDHCARLUHGPTVAGLALAFGSGAMTNSFDELENANCLFVIGSNTTVAHPIVAGRLLKAKAKGNTLIVADPRKSHVAGLANIHIQHKLGSDVALINGMMHVIYKNGWHNRAFIEERTENSDALIEMIEKYPPERVAEITGVPASAIIEVAECYAKSEASSIVYCLGITQHTTAVDNVKSLANLSMLCGQIGRPSTGVNPLRGQNNVQGACDMGALPNVYPGYQAVTVPEVRQKFETAWKRNLPPNAGLTIMEMLQGCSDGKIKAMVILGENPVMSDPDSNHVKHALESVEFFMAIDIFPTPTTALAHVVLPAASFAEVDGTFSNSERRVQRVRKAIEPIAGKTNWQIIQELSTLLEYPMHYESSEELFNEMAALNPSFGGISYARLEREELCWPCLSPDHPGTPILHIGKFSRGRGLFHAIEYKPPAETPDEEYPFWLTTGTGYAHYLTATMTRRCKHLDREMPELITDLNPEDGIRMRIANGEYVRVSSRRGTLITRVQLTQRVKPGMVFMPLHYEEAAANLLTNPALDPISKTPEYKVCAVKLEKVAQGVTV
>Syntrophobacter_fumaroxidans_4
VGVRKTVLELLLAYGDHNCLLCEQTGSCELQNLVYEHGIDHVRIKSQFVPKIKDDSHPMIVRDHNKCVLCGRCVRACLQVQVNGAIDVAARGSDSYITTFNNTNLMESNCVSCGQCVQACPVGALTEKKSRFKGRAWEMEKVRTTCPYCGVGCQMWLHVKDGRIVKVTGVEDGAPNEGRLCVKGRFGYDFIYSEERLKTPLIKENGAFREASWDEALDLVAKKFTEIKKKHGPDAIAGVSSSRSLNEDSYQMQKLFRAVIGTNNIDNCARTUHAPTVAGLAKSFGSGAMTNSFGDFARAKLILAIGTNMTEAHPVASSFVKNAVQNGGELIVVDPRRTGLADHASQHLQLRVGSDIALLNGLMHVLITEDLYDKEYVKNCCTGFDELKKKVMEYPPERAAEISGVDAETIRQVARKLATVRPAMLAYTLGITEHTCGMNNVLSCANLQMLLGNVGFECGGVNPLRGQNNVQGACDMGALPNVFPGYQQVADPKARAKFEAAWNVKGLPDKPGLMMPQMMDGLASGKVKAFYIFGENLANTEPDIRHVEHCLDSAEFLVCNDIFPTETTRFADVVFPVAAWSENDGTFSNSERRVSRVRTVSEPPGVAKPNWWVFKEIARRMGQEWASSSAQELWDNEISVLAPALGGIKYRRIEKDGLQWPAPTEEHPGTPTLHRDGKFTCGLGNLVPVDWTPPAEVPDKEYPFVLSTGRRLFHYHTRTQTGRCEGLNDLLGEETADMSREDGIAMGIQVGDKVRVKSRRGEVVVTANPTDRVPKGMVWMAFHFRDGCANWLTNPVFDPVTQTAEYKACAVKIEKA
>Syntrophobacter_fumaroxidans_5
MGVTRREFLLISGTMGAGLALSSLGVDMRPIMAHAEELSKIEKVKSAKQTYSLCYYCSVTCGLICSTDQKTGKIINIEGDPDHPVTEGSLCAKGAASLQMSARNEHRLTKVLYRKPGGDKWEPKTMDWALTEIAKRIKATRDKDFMVKNAKGQVVNRLESISHLGSSKLDNEECWMVTAAVRALGLVYIDHQARVUHGPSVAALGESFGRGSMTNHYIDIKNADVILIMGSNAAEMHPISFKWVLRAREERGAKIIHVDPRFTRTSALADHYIALRSGTDIAFLGGMIKYILENKKYFEEYVRDYTNASFIVDEKFSFNDGLFSGYDPAARKYDKSTWAIKVDEKGIPQKDPTFENPRCVLQMLKAHYSRYDIDKVSSITGTPVEDLKTVYELYASTGVKDKAGTELYALGWTQHTVGVQNIRAMSIIQGLLGNMGIAGGGINALRGEPNVQGSTDHAILSHILPGYLKAPVASLTTLEEYLKKNTPKTSEPQSANWYQNTPKYMVSLLKAWYGDKAVKENDFGYANVPKLDDGQDATVLNMIDKMYEGKIKGFTCIGQDPAVSLPNANKVRQAFTKLDWMVHVNIFDNETASFWKGPGLDPKKVKTEVFLLPAAASMEKEGSMSNSGRMLQWKYTAEKPPGDALSVGDILYRLVNKLKDLYKKEKGAFPDPIVNLVWNYGDAKGHYDALATSKAVNGLFLEDVTIGDKTFKKGQCVPGFGNLQADGKTSCGNWIYSGAFAADGTNLMARRKKDDPTGLGLYPEWGWAWPVNRRILYNRASVDKNGQPFDPSRPLLKWVDGKWVGDVPDGPWPPLSDKEKGKLPFIMKPDGVASLFGPGLADGPFPEHYEPLEGPLAKNPMSSQLNNPAIKIFTKECDLYSGCDPKFPFVCTTYSCTEHWCTGAETRWQSWLTEAQPEAYVEISRELAELRGIKNGERVRVESPRGKVECVAMVTTRFRPFQVGGQTIHQVGMTFNYGWLFPKDCGDTANLLTPTAGDANTMTPEYKAFMVNVTKV
>Syntrophobacter_fumaroxidans_6
MKLTRRDFLKISSAATAGLALSGMGFNLTPVQAYTWELRTKDAKETPTICCYCAVGCGIICHTDKKTGQVIYTEGDADHPINGGSLCAKGASSYQLAQNPKRVTKVLYRAPNSDKWVAKDWKWALQEIAKRVKKSRDASFVEKNAQGQIVNRCMGIASVGSAAMDNEECWIYQAMLRALGLVYIEHQARIUHSATVAALAESYGRGAMTNHWIDLANADCILIMGSNAAENHPISFRWVMKAKDKGAVVINVDPRFTKTSTKSDIYAPLRSGTDIAFLGGMIKHILENKKFFNDYVINYTNASYIVGEKFDFKDGLFSGYNAEKRSYDKSSWAYELDEKGVPKKDLTLQNPRCVFQLLAKHYSRYDLDTVSKVTGTPKDDLTKVYEAYSATGVPDKAGTIMYAMGWCQHSVGVQNIRTMSIIQLLLGNMGIAGGGVNALRGESNVQGSTDQGLLFHILPGYLPTPAASLATLADYNKKNTPVSKDPLSANWWQNRPKYLVSLLKTLYGDAAKPENEFAYGWLPKIDDGKAYSWLDLFDAMYKKEFTGFFSWGQNPACSGANSNKTRQAMANLDWMVVVNLFENETASFWKGPGMNPKKTKTEVFFLPCCAFLEKEGSIANSGRWAQWRYKAQEPAGQSLPDGDIIYELFLEIRKLYQKPGGKFPDPILKLQWNYAANHKFDPHLVAKEINGYWLKDTTVGDKTFKKGDLVPAFAMLKDDGSTSCGNWIYCQSYNQDGNNMARRDKTDDSGIGLYPKWAWAWPVNRRIIYNRASVDPAGKPWNPKKAVIEFVGEVKDGKYTTQKWKGDVPDGPWYPLKNPDGSAREDGKLAFIMKPDGYASIYGPGLADGPFPEHYEPLECPVEKNLFSSRITNPVAAVFGTEKDIIKSCDPKFPFVGTTYRVTEHWQTGVLTRWLPWLLEAEPQLFVEMSEELAKLKEIKNGDKVIVESPRGSVEAVAIVTKRWKPFQIQDQEVHQVGLPWHFGWVWPPEGGDSANLLTPSVGDPNTRIPESKAFMVNVRKKG
>Syntrophomonas_wolfei_1
MIKLTIDGKEIEVARGTMLLDACRQAGADIPTLCYDPDLRLAGSCRMCVVDVKGRPALVASCVAPAENGMVVQTESDDVVESRKIILELLAARHKFECPTCEKDGDCKLQDYMYRYGVKESRYDGEGPHFGMEDPNPFIERDYDKCIMCTRCVRACDGITGAQAINVKDRGHHAKIAAPFDGKLADSTCVFCGQCIMVCPVGALTSKVAAGKGKPAQNEKVLTTCTYCGTGCTLELNVNNDRVVGVTSNRDADWSPVNKGALCVKGRFGWDFIHSPDRLTTPMIRENGELRPASWDEALDFAAGKIKGIKEKYGSDSLAMFSSARVTNEENYIAQKLMRAVIGTNNVDHCARLUHSVTVAGLGAAFGSGAMTNAIGELEKDATAIFLIGTNTTENHPVIGYKIRKNVRENGAKLIVADPREIELAGIADVYMQFRPGTDVALLNGMMNVIINEGLLDKEFVETRTEAYEAFAQVVEKYTPEYVSPITGVPAEDIRKAARIYAEAERASICYAMGLTQHSTGTDNVKSCCNLALLTGNLGKPGTGVNPLRGQNNVQGACDMGALPVVFTAYQGVGIEANREKFEKAWGVKLSGQNGLTLTAAINKAHHGELKALLVLGENPMVSDPDLDHVEDALDNLEFLMVQDIFLTETAQRADVVFPGVTFAEKEGTFTNTERRVQRVRKAISNRGDARQDYEILCELSTRLGYPMSYSSPEEIFEEIRTLTPSYAGITYQRLEGKGLHWPCPTEDHPGTPILHKEKFNRGLGLFHAIEFQEAAELPDAEYPLILSTGRSLFHYHTGTMTRRAVALDLHQPENEIQVNPVTAAKLGIMDGEMARVVTRRGSIELKAKLTDIVKENVIFTFFHFSEAAANMLTNASVLDPVAGIPEYKVSAARLEKIS
>Syntrophomonas_wolfei_2
MVQGAIIFTARKFNKWGKESVVSMKVTRRQFLKVTGATAASFALVDLGFDLQATASAAKELRIKNVTPTPTVCPYCASGCGLVIYAERDANGNFVKLLSVHGDPDNPINQGGACSKGAAMFNLREIYDERTGEQMINPKRVQKPLYRAPGSDKWEEKDWDWMLDRIAEKIKETRDSNFIHKEKLEDGSEIIVNRTERIASIGGSGLDNEECYILSKMMRALGVVYLETQARIUHSATVAGLGPSFGRGVMTNHIVDLKNTDCALIMGSNAAENHPISMRWLLKARETRGAKIIHVDPRFTRTSARSDIYCPMRSGTDIAFLGGMIKYIIDNELYHKDYVVHYTNASFLVKEEFGFEDGLFTGYDAEKRKYDVSSWDYQVDEAGLPLTDPTLQDPRCVFQLMKKHYERYDIDTVCKITGTPKNKYLEVLNTYCATGAPDKTGNIMYAMGITQHTVGSQNVRSFAMVQLLLGNMGRPGGGVNALRGENNVQGATDMALLFHIIPGYIDSPMNTAANKDLLSFIRAQTPGAAKLPFTNLEEFRALVKAGFPNSGFKINTSKWVISLLKAWWGKAATADNDFGYHYLPKRDGNKNYSHIALFEAMHRGEIDGLFVNGTNPVVGGPNANKEQEALTKLKWMVSVDLWLNETADYWTYQGWERTVKNPNVPTYTPADIQTEVFFLPAAAVYEKEGTAAQTGRWVQFRWKGADPVGESKADLWIYNELGKRVKKLYAGSTKPQDEPIVNLDWNYDDENGHDDIMKVALELCGYNVADGKPVEGFAKLSDDGSTACGCWVYCGAMTYKDGKIIYKTQNRDNKDNSKTGLGLFSNWAWAWPMNRRIVYNRCSVQPDGMTPWPGDADRQLIRWDPTIPADPKKPEALGSWVGDDVPDFLKPTSPDKPAFTGPFIMRPELKGCLFAPKSAMKDGPFPEHYEPWESPTENIMNKQNLNPATKVWEPDKQGTSDKYPIIGTTYRVVEHWQTGALTRNLPWLAELMPDMMVELSEQLAKERGIKNGHKVIISTTRGDIEAVACVTKRFKPFIVNGKTVHEIGLLWHYGFKGYATGDPANRLTPHIGDANTMIPEYKAWLCDIRRA
>Syntrophomonas_wolfei_3
MKGVMGVELIKITIDGKEVEVPAGTTIMKAADSVGINIPRLCYDPDLSALGACRLCVVEVEGNRLLPASCVTPIFPGMVVNTNSPAVVEARKTILELLVANHPLDCMTCDKLGDCKLADYCYQYGVKESPFVGEKHEYAIDDTNPFILRDLNKCILCGACVRACEEMTGQDNLSYLNRGFHRKATTAGDVDYIDSDCVFCGQCVAVCPTGALQEKTMVGQGRRWDIDRVRTTCPFCGTGCNFDLAVKNGKVIGVLSNPDSTVNQRSLCVKGRFGWDFIYNEKRLTTPLIKKNGKFEEASWDEAFDLIAQRFGEIKAQYGSESFAALSSARCTNEENYLVQKFTRAVMGNNNVDHCARTUHAPTVAGLATTFGSGAMTNAISEITTDAELLFLIGTNTTEAHPVTGYKMRQAARRGCKLVVCDPRHIDLVDEADYWLRQKPGTDIPLINGLMHIIIKEGLEDKKFIEERTENYEALKATVENYPPEYVAELTGIPVDVLYEVARLYATTDRAMIFYTLGITEHICGTRNVMSLANLAMLTGHMGRAGVGVCPIRGQNNVQGACDMGALPNVYQGYQNVTLPAVKEKFEKAWGRPMPDKIGLKIPEMFEAAHEGKVKAMYILGENPVLTDPNSHHIRGGLEALEFLVVQELFLTETAEYADVILPAASFAECDGTFSNTERRVQRVRKAIEPIPGRANWQTICEMVSRMGYPMNYESPREIWDEMASLAPSMTGINYDRLEELGSLQWPCPSTDHPGTQFMHVGKFTRGLGLFQPSDHIPPGEMPDEEYPFLLSTGRILQHYNVTTPYSKGIMSVWNKEMAELNPADAEKMGVKTGDKLKVTSRRGEVVTAVRVTDRVMPGIIWMSFHYSETPTNALTSHHLDPITGTGEYKVCAVKLEKI
>Syntrophomonas_wolfei_4
MLPKKMEGVMMVDLVKLIINGKEVEAPAGSTILQAAELAGIEIPRLCYDKDLSPLGACRLCVVEVKGNRLLPASCVTPVFQGMEVETESPAVVEARKTILELLIANHPLDCLTCEKAGACKLQDYCYRYGIKGSPFVGQKHAYAIDDSNPFIVRDLNKCILCGACVRACEELTGADNLSYLKRGFHRKATTAGDVDYIDSDCVFCGQCVAVCPTGALTEKTMVGQGRRWDIERVRTTCPFCGTGCNFDLAVKDGKVIGVLSNPDAPVNQRSLCVKGRFGWDFIYNENRLTTPLIKKNGEFEPASWDEAFSLIATRFKEIKEKYGPDSFAALSSARCTNEENFLVSKFSRAVMGTNNVDHCARTUHAPTVAGLATTFGSGAMTNPISDITNEVELMFLIGTNPTEAHPVIGYKMRQAARRGAKLVVCDPRHIDLVDEADYWLRVKPGTDIPLLNGLMHIIIKEGLEDKTFIEERTENYEELKAIVESYTPERVSELTGISVDDLYAVARLYATTDKAMIFYTLGITEHICGTRNVMSCANLAMLTGHLGRPGTGVCPQRGQNNVQGACDMGALPNVYSGYQAVGVDAVREKHEKAWKASLSAKVGLKIPEMFGAAHEGKVKAMYILGENPVLTDPDANHIRGALEKLEFLVVQELFLTETAAYADVILPAASFAECDGTFTNTERRVQRVRKAIEPIPGQANWQTICQMFVAMGYPVNYNSPKEIWDEMASLSPSMAGINFERIDQENSLQWPCPSLDHPGTPVLHVGKFTRGLGLFQPSEHIPPGEIPDAEYPYLLSTGRILQHYNVTTPYSKGISSIWDKEMSELNPVDADKLGVVTGDQVKVTSRRGEAITQIKVTDRVLPGVIWMSFHYNATPTNALTSHHLDPITGTGEYKVCAVKLEKV
>Syntrophomonas_wolfei_5
MKFTRRGFLKLSGLSVAVVASGLGFDLEATAAHGHALKLAGCTKIPSICHFCSGGCGLLLHIKDGKLVHLDGNPDNPINEGTLCPKAASLAQVAYSPERPKNPLYRAPGSDKFVDISWEEAYDRIAKKIKEVRDKTWTSTEEITNAKTGAKETVTVNRAEGICMIGSAEVDNEESYLLSKLARLIGTPFHEHQARIUHAPTVASLSPSFGRGAMTNSWQDMQNSECFLIAGSNCAECHPIAMKWVNRARAKGAKVIVVDPRFTRTASQADIFAQIRPGTDIAYLGAMINYYIENRLYDEFYVLNFTNALNKISKDYQFNDGLFSGFNPETRKYDYASWAYQLDAEGKPVKADSLDDPDCVFQKLKTHYSRYTFDAASKITGIPVAKIKLIADTFAAAKPGNIFYALGMTQHTTGVQGIRCYAIIQLLLGNVGKAGGGIQALRGEPNVQGSTDMANLNANLPGYLPYPTNAEKTLQDYVAKNGSVQHKPLVALLKAWFGNNATPENEYGYQWLPKNNPANMPIQPQFFSKMEEGQFKLLLNWGSNSTVSIPDRKLVSRGLSKLEMLVVADIFNTETAQFWKEEGLNPAKIPTEVIFLPAAFVYEKAGSMTNSSRLIQWKEVALKPLNDCHPDLDMLDHIFKRVRTLYAGSNDPKDEPILKANWDYGEHEASALKVLQELNGYNDATGKLTASLGEYLAAPVGTISTGCWIYAGVTPDVDKNLADRRGNADPTGLGLNKDYAFAWPGNIRVLYNRASCDAQGQPVDSRRKLIWWDPIQNLWVGNDGPDVVDKTKGPDTPEGKQAFRMNPEGVGRLFAATYKSGTFATPPEGIAAVPIRGAGMTIDGPMPEFYEPIESPVANLLHPAVQNNPCAKIVSKEFGNPDEYPHVLTTYGVVEHFCAGAITRNIPWLNEIAPEPYAEISKNLAKQIGVKEGDKVEVSSARGSLVVRALVTDRIQTLKINGKDQETIGMPWSWGFASLNPGPSTNNVTMNACDPGAGTPEYKCCLVNIRRA
>Syntrophus_aciditrophicus_1
MQQIKLSIDGKEVTGTAGQTILEIALASGIDIPTLCYHPKISKTGACRLCLVRVNNGMLKTSCTEPAMEGMSIITEDEEIRGIRKGILELLLSEGDHNCLYCDANGACELQTLVNRYGIEPVSSDFPRNVRVIDYESSEGLKRNENRCVLCGRCVKACGEIQMSNVWQFTDRGSHAHLTSGMFQTIGDSSCVKCGTCVQLCPTGALTFQTVLGRGQNWELEKESSICIYCGVGCKIDFCKNKAGQLVKALGHDDGPNNGHLCVKGRFGFDFVQSPKRLSKPLIRKNGQLEEASWDEALDLVASRFKEIKEKSGPDALAALSSAKCTNEDNYLMQKFMRAAIGTNNVDHCARLUHSSTVAGLAAVFGSGAMTNSIREVPVSEGYLLIGTNTTDNHPVIGSMIKAQVVNKGKKLIVADPRRIELAKYADYFFQIKPGTNIAILNGFMHVLVKEGLYDRKYVAERCEGFDELAKTLEKYTPEYVAEICGLENGEDIPKAARLMAACKPFALYYAMGITQFISGVNGVKSTANLQMLMGNLGIPGGGVNPLRGQNNVQGACDMGALNAVYPAYQTVASEENKAKFEKAWGASGLSMKPGLTVVEMFNAAIAGQLKAAYVMGENPVVSDPNQHHIIEGLNALEFLVVQDIVLTETAQYADVVLPAYAFLEKEGTATNTERRVQPMHKVVAPWGEARDDWWIIMQIANRMGMNWNYGKAEDIFEEIRTVTPSYAGITYDRIEKELIQWPCPTEDHPGTQVLHKDKFSRGLGLLTAIDYTPPAEETDSEYPLILTTGRLLEHFHTGTMSRNSRILDEIVPEGYVELNPNEASNYNIADGEVISVSTRRGSIRIKAKISEKPKAGVVFMPFHFFETCANVLTIDALDPVCKIPEYKVCSCKIEKIYL
>Syntrophus_aciditrophicus_2
MKITINGITCDADAGQTVLQAARANGIYIPSLCYHDKTGVAGKCRVCVAEVEDMRGLQATCTLPVREGMKIDTQSEKALAAQRLVVDLLLSTGRHDCISCEKNGICELQDAAYYLGIERPSIQYADVQKGIDESSAFIRVDRNKCISCGRCVAGCNDVVVNEVLDFGRRGHETSIIFDTDSPMGASTCVQCGECVQLCPVGALIEKKSIGKARSWEIEKVRTTCPYCGVGCQLYLHTKGEQIVKVTGVEEGAPNKGRLCVKGRFGYDFIYSGERLTTPLIKENGAFREASWDEALDLVAGKFKQIIAENGPDAIAGVSCARSINEDSYQMQKLFRAVIGTNNIDHCARTUHAPTVAGLAQSFGSGAMTNSFGEFANAKMFFCIGTNMTEAHPVASTFLKNAVRNGAKLIVADPRKQPLVDFADIHCQIRVGSDIAFLNGIMNVLITENLYDKKFVEQKCDNFEAFKAKILEYPPERAAEISGVSVEQIREVARLLASVKPAMLCYTLGITEHTTGKDNVMSTANLQLLLGNLGMPSAGVNPLRGQNNVQGACDMGALPNVFPGYQKVIDPAARAKFEKAWGVEKLPENNGLMIPQMMEGLVDKSVRAFYIFGENLANTEPDIHKVEHELASAEFLVCQDIFPTETTRFAHVVFPAAAWSEDDGTFSSSERRVNRVRTVKTPPGDARPNWWIFRELAKRMGQEWTSSSSQEIWDNEVSVLAPALGGIKYRRIETDGLQWPCPTEDHPGTAFLHRDGIFTHGKGIFNPVDWAPPAEVPDAEYPFVLSTGRRLFHYHTRTQTGRSGMNLILSEETADISPADAQKLGIAQGEYVKVSSRRGEVKVRAKVTEQVPAGMVWMAFHFREGCANWLTNAVYDPVTKTAEYKACAVNVEKL
>Syntrophus_aciditrophicus_3
MVDVNRRGFLKISGAVLAASGLGISLKPVSAYAQPLKIQYAKETTTICPYCSVGCSIIVSTRKGKVVNTEGDPDSPINRGSLCTKGGSIYQMANNENRLGKPLYRAPYATEWKEVDWEWALERIAKNVKTSRDKSFRAANDKGELVNRTEGIASVGSAAIDNEECFVYQKFLRGLGLVYIEHQARIUHSPTVPALGESFGRGAMTNHWIDIRNSDVILIMGSNPASNHPIAFKWITAAMEKGAKVICVDPRFTQSAAKAHIYAPLRSGTDIAFLGGMIRYIIENKLYFEEYVRNYTNATFLVNPEFKLPGDNNGVFSGLTDGKYDKATWSYQTEGDGRIKKDPTMQDPNCVFQLMKKHYSRYTPEVVNKITGTPVDKLIEIYKIYGSTGTPDRAGNELYAMGWTQHTVGTQNIRTMCIIQLLLGNMGIPGGGVAAMRGESNVQGSTDHGLLFHIWPGYLNTPKASLATLAAYNEKETPTTKEPNSLNWQKNKPKYVASFLRAMYGTNASLDEAYNLLPKIDDGANYSWLNLFDVMYKGKFTGFFAWGMNPACSGAHSNKVRQALTRLDWMVNVNLYDNETGSFWRGPGMDPKKIRTEVFMLPCAASIEKEGSIINSGRWNQWRYKAIDPPGVALPDGDICSEIYFKVKELYEKEGGPNMEAITKLSWNYGTKTFDGHYHFDPHSVAKEINGFFLEDKTVENPTKKGEFKEFKKGDPVPTFAWLQDDGSTSSGCWVYCGSYTDKNMSARRDGKKDPTGIGLYPEWAWAWPVNRRIIYNGASVDPSGKPWSAKKAVIKWVGDKWVGDVPDGVGDPGSGRPPFIMKPDGVASLFGPGLADGPFPEHYEPLECPVEKNFLSPQKSNPTIKRFDKPGVGSDVDVYSGIDSCDPKYPFICATYRISEHWQTGLQTRWCPWLSEMQPEMWCEMSKELAKERGISNGDKVIVSSPRGEVECVAIVTPRFKPFNINGNILHEVGIPWHFGWITTKDRQYNPGDKKAEVFTWGDAANLLVPTIGDANTTIPESKAFMVNVVKK
>Syntrophus_aciditrophicus_4
MDITRRGFLNLSGVVGSGIALSSLGISLKPARAYADELNKMNRVKAAKQVTTICAYCSVGCGLICSVDKLTGKIFNIEGDADHPINEGSLCAKGAGFFDLTEANKHRLTKVLYRKPYGTEWEEKDWDFALSRIARLIKDTRDKDFVVKNAKGELVNRCESIGHYGSSNVDNEECWIMSVKCRALGLVYIDHQARVUHSPSVAALGESFGRGSMTNHYCDLKNADVILIMGSNAAEHHPIAFKWILRAKEKGATIIHVDPRYTRTSARCDFHVPLRSGTDIAFLGGMINYILEKDKYFKDYVLNYTNASFIIGEDYSFNDGLFSGYDAQKRKYDKATWVLEKDGSGLPKRDMTLSNPRSVFQMLKNHYSRYTLDKVSSITGVSKENLLKVYEIYSATGVPDKAGTECYALGWTHHTVGSQNIRTMAIIQLLLGNMGIAGGGINALRGEPNVQGSTDHCILYGNLPGYLKMPSASLESLDHYLEKYTPVSKDPQSANYYSNYPKFFVSFLKSLWDDKATKENGFGYNWMPKMDDGKHYSTMHMVDAMYEGKVKGYFCVAADTAVSTPNSNKVRKAMENLDWLVGENIFNNETYEFWRGPGVDPKKIKTECFLLPASATMEKEGSQSNSGRWVQWKYKAADAPGDGIPVGEIEIKIMAAVKKLYEKEGGPNAEAITNLKWDYLDSKGHMDVLKVSHQINGRFTEDTVIEDKAKGTKTEFKKGQLVPTFGNLQADGKTACGNWIMSGSYTADGINKMQSRGKEDPTGLGLFPNWSFAWPVNRRIIYNRASCDVNGKPYNPKRKLLEWKGDKWVGDVPDGPWPPMADKEKGKYPFIMKQDGVASLFGPGMVDGPFPEHYEPLESPLTKNPMSSQLINPAIEIFKGEMDKVASASEKFPYVCTTYSCTEHWCTGALTRWQAWLLEMQPELYVEISEQLAKEKGIQNGARVKVSSVRGEAPCVAMVTKRFKPFTVEGKTVHQVGMPFNYGWLFPEDGSGGDSTNMLTPTAGCANTFCPEYKAFMVNVEKA
>Thiomicrospira_denitrificans
MQTLKSFGRRSFLKMASLATATTATSAFASNNVLRGATKDEIKNPYPGSKLIKTICTHCSVGCGVIAEVQNNVWVRQEVAHDHPISHGGHCCKGADMIDKVRGTNRLRYPTVKVDGKWARLEWDKAMSQVSNQLISIREKYGADAVQFLGSAKVSNEQAYYIRKFAAMFGTNNIDHQARIUHSPTVAGVANTWGYGAMTNHLGDMQNSKAIIIFGANPASNHPIAMQHILKSKEQNGAKIIVIDPRYSKTAAKSDIYCRIRTGTDIAFMYGMIRLIRENKWYDKSFIDNRVYGMEEIFKECEEYTPEHVEDVTGCSKELLIQATTAFATAEPGCLIWNQGWTQHTVGSSNTRLGSILQLVLGNMGKPGGGTNILRGHDNVQGSTDMGCLSDTLPGYYGLAEGSWKYFASQWKVDYDWLKGRFKSKEMMESKGFSLSLWMEGVLDETTAKNNAGTPLKALVCIGNGISTITQTQKVKEALDKLDLVVFIDPYVNDAAVITTRENNLYLLPAASQVETSGTVVNTGRSAQWRSKVVEPLYEARADHEILFDFAKRMGFYNQYIAGMDKGPNFTWPEDATDEIAKALKTIGMQGRTAERLKRHTENWHLFDTTSLKGSGAVSKEYYGLPWPCWSKDHPGSPVLYNVNLPVAQGGLGFRTRFGTERNGVSLLAADGIAPVGSHVKGGYDEITFKNIEALSGITLSEEQKKTVEGKNWKNDDSGILVATALKAGLAPYGNARARTIVWEFTDPIPKHREPLHSFRPDLIKKYPAVADKPNHYRANVRYASEQNAKNWVADHPINIVSGRVVEHMGTGTETRASKYLAELSGEMYGEVHPELGAKLGIRDGEMMWVYGTGEGKIKIKCKYSLRVDTNSVFLPQNFSGVWSGKSLESRYPAGTAPYALGENSNQVTSYGYDQQTSCPETKCSLVRLERA
>Wolinella_succinogenes_fdhA
MSENIVQTLSPLKVGRRSFLKMAALAGAMGASSAVASEGVVRSATTQELKEAHPGAKKIKTICTACSVGCGIVAEVKNDVWVRQEVAQDHPISLGGHCSKGAGMIDVLRSPKRVKYPMKKENGKWKRISWDQAMDEISAKMLQLRTDFGPDAVQFFGSAKVSTEQAYYIRKFAAFWGTNNVDHQARVUHSSTVAGVANTFGYGAMTNHLADIQKSKAIIIFGANPAVNHPVGFQHFLKAKEINGSKLIVVEPRFTRTAAKADMFAQIRPGTDIPFMYGMINLILKNGWEDKKFVAERTFGFEEIAKEAAKYTPEVVEDITGVPAQQLIDITRVYAQTKPGTLIWAMGLTQHTIGTSNTRLAPILQLILGNMGKPGGGTNILRGHDNVQGASDMGCLAENLPGYFPNAEPSFKHWANVWQVDFEWLKARFAPDMMFKNGFSLSRWWQGVLEEETIHNGPAGKLRAMVCMGNGLISVAQTEKVKQALDKLELFVMIDIFPHDAIAYTDRKDGVYLLPAASQYETSGTVTATNRSGQWRYQVVNPIYESKADQDILFAFAKKFGFYNEYVRALGDGKGNFVWPEDATREIAKGVKTIGLSGWLPERLKAHTDNWHMFDELTLEGKGPMKGEYYGLPWPCWSDKHPGTPNLYDNSLPVMKGGMGFRNNFGLKQELNGVEYDMLASEGSVPPGGTQKGGYPAITAANIEALAGITLTEEEKAKVAGKAWHTDLSMILVNKALEAGLCPYGNARARMFVKEWADQIPRHREPLHSPRTDMVAKYPSFKDKPNHFRVDTKYESIQMQKDWAKEFPLNLITGRLVTHNGQGIESRISPALSEIYPEMFIEIHPDRALKLGIKDGDMVWVHSPEGTKGYMKAKYSYSIKEDCVFAPFHWAGIHQGKDLSKNYPEGLVPYSVGESINTVTNYGYDIVTQIPETKGGLCRIEKA
>Xanthobacter_autotrophicus
MNMELSRRQFLKTAGAGVAATTLGAMGFGAIEEAYASTIKPFRLVNTTEVRNTCTYCSVACGILIFSKGNLAKGEKADITHIEGDSDHPTNRGTLCPKGAALLDIVKSATRLKEPMIRRAGSDKFEKISWNEALDKIARAMKTDRDANFIAKNQDGVTVNRWLTTGFLAASATTNETAFATYKVVRSTGILAFDNQARVUHGPTVASLAPTFGRGAMTNSWTDIKNTDLVVIMGGNAAEAHPCGFKWVTEAKANRGAKLVVVDPRFTRSAAVADYYAPIRQGTDIAFLLGVINYCIKNDKIQWDYVKAFTNAGYIVKEGFGYQDGLFTGYDEMKRDYNRSSWDYEIGADGYAVVDDTLQNPRCVWNLLKQHVSVYTPEMVERITGTPKDKFLKVASMIAECSSPTKTMTSMYALGWTQHSKGSQNIRCMAMLQLILGNIGVRGGGMNALRGHSNIQGLTDIGLMSNLIPGYLTIPTEKEPDLNAYMSTRGFKPLRPGQMSYWQNYRKFFVSFQKSMWGQSATAENNWAFDYLPKLDVPSYDVLRAFELMKQGKMNVYFCQGFNPLQAFPNKAKLAEALAKLKLLVVMDPLETETARFWENHGVYNPADPSKISTEVIQLPTTCFAEDNGSLVNSGRWLQWHWAAGSPPGEAKTDIFIMAQLHLRLKEMYKKEGGAFPDPIVNLTWNYKDPHDPAPEELAKEMNGYVISDVLDPNDPTKKVLEAGKQLASFGLLRDDGSTAAGCWIYTGSYTEAGNMMARRDNSDPDDTGAYLKWAFAWPANRRIIYNRASCNIDGQPWDDTRKLIWWDGAKWTGYDVPDIAPTAKPQDVGPFIMNPEGVSRLFTRGMMRDGPFPVHYEPFESPVANLIAPKVRGNPVARVFKDDFAQFADTASKEFPYAATSYRLTEHFHYWTKNNHVNSVLQPEFFVEISEELAKEKNIANAGWVRVWSKRGSVFAKAYVTKRIRPLMVDGKPVHVVGIPIHWGFVGAAKKGFPANVLTPFVGDANIETPEFKAFLVNIEPSTGPVA
>Yersinia_pestis_KIM_fdoG
CTYCSVGCGLLMYSLGDGAKNAKESIFHIEGDPDHPVNRGALCPKGAGLVDFIHSESRLKYPEYRAPGSDKWQRITWDDAFTRIAKLMKEDRDANFIKTNDAGVTVNRWLSTGMLCASASSNETGYLTQKFSRALGMLAVDNQARVUHGPTVASLAPTFGRGAMTNHWVDIKNADLIIVMGGNAAEAHPVGFRWAMEAKIHNNAKLLVIDPRFTRTASVADFYTPIRSGTDIAFLSGVLLYLISNNKINREYVEAYTNASLLVREDYAFDDGLFSGYDAENRKYDKTSWNYQLDEDGFAKRDVTLQHPRCVWNLLKEHVSRYTPEVVSNICGTPKDDFLQVCEYLAETSVSNKTATFLYALGWTQHSVGAQNIRTMAMIQLLLGNMGMAGGGINALRGHSNIQGLTDLGLLSQSLPGYLNLPSEKQPDIDTYLKANTPKTLLPGQVNYWSNYPKFFVSLMKSFYGDNAQKENGWGYDWLPKWDKGYDVLQYFEMMSQGKVNGYLCQGFNPIASFPDKNKVTAALSKLKFLVTIDPLNTETANFWQNHGEFNDVDPSKIQTEVFRLPSSCFAEENGSIVNSSRWLQWHWKGADSPGEALNDGAIL
>Yersinia_pseudotuberculosis_fdoG
MQVSRRQFFKICAGGMAGTTVAALGFAPSVALAETRNYKLLRARETRNTCTYCSVGCGLLMYSLGDGAKNAKESIFHIEGDPDHPVNRGALCPKGAGLVDFIHSESRLKYPEYRAPGSDKWQRITWDDAFTRIAKLMKEDRDANFIQTNDAGVTVNRWLSTGMLCASASSNETGYLTQKFSRALGMLAVDNQARVUHGPTVASLAPTFGRGAMTNHWVDIKNADLIIVMGGNAAEAHPVGFRWAMEAKIHNNAKLLVIDPRFTRTASVADFYTPIRSGTDIAFLSGVLLYLISNNKINREYVEAYTNASLLVREDYAFDDGLFSGYDAENRQYDKTSWNYQLDEDGFAKRDVTLQHPRCVWNLLKEHVSRYTPEVVSNICGTPKDDFLQVCEYLAETSVSNKTATFLYALGWTQHSVGAQNIRTMAMIQLLLGNMGMAGGGINALRGHSNIQGLTDLGLLSQSLPGYLNLPSEKQPDIDTYLKANTPKTLLPGQVNYWSNYPKFFVSLMKSFYGDNAQKENGWGYDWLPKWDKGYDVLQYFEMMSQGKVNGYLCQGFNPIASFPDKNKVTAALSKLKFLVTIDPLNTETANFWQNHGEFNDVDPSKIQTEVFRLPSSCFAEENGSIVNSSRWLQWHWKGADSPGEALNDGAILAGIFMRMREMYQREGGAVPEQVLNMTWDYLTPENPEPEEVAMESNGRALADLTDADGKVLVKKGEQLSTFAQLRDDGTTSSGCWIFAGSWTPAGNQMARRDNADPSGLGNTLGWAWAWPLNRRILYNRASADPQGKPWDPKRQLLEWDGAKWAGIDVADYSAAAPGSDVGPFIMQPEGMGRLFAIDKMAEGPFPEHYEPFETPLGTNPLHPNVISNPAARVFKDDLAAMGSHEQFPYVGTTYRLTEHFHYWTKHALLNAIAQPEQFVEIGEKLAAKKGIKQGDTVKVSSNRGFIKAKAVVTKRIRTLNVHGQEVDTIGIPIHWGYEGVAKKGFLANTLTPYVGDANTQTPEFKAFLVNVEKV
>Yersinia_bercovieri
MQVSRRQFFKICAGGMAGTTVAALGFAPSVALAETRNYKLLRARETRNTCTYCSVGCGLLMYSLGDGAKNAKESIFHIEGDPDHPVNRGALCPKGAGLVDFIHSESRLKYPEYRAPGSDKWQRITWDDAFDRIAKLMKEDRDANFIKTNDAGVTVNRWLSTGMLCASASSNETGYLTQKFSRALGMLAVDNQARVUHGPTVASLAPTFGRGAMTNHWVDIKNANLIIVMGGNAAEAHPVGFRWAMEAKIHNNAKLLVIDPRFTRTASVADFYTPIRSGTDIAFLSGVLLYLMTHEKINREYVEAYTNASLLVREDFAFDDGLFSGYDAETRKYDKTSWNYQLDENGFAKRDTTLQDPRCVWNLLKQHVSRYTPDVVANICGTPKEDFLQVCEYLAETSVSDKTATFLYALGWTQHSVGAQNIRTMAMIQLLLGNMGMAGGGINALRGHSNIQGLTDLGLLSQSLPGYLNLPSEKQPDIETYLKANTPKTLLPGQVNYWSNYPKFFVSLMKSFYGDKAQKENGWGYDWLPKWDKGYDVLQYFEMMSQGKVNGYICQGFNPLASFPNKNKVVASLSKLKFLVTIDPLNTETANFWQNHGEFNDVDPSKIQTEVFRLPSSCFAEENGSIVNSSRWLQWHWKGADAPGQALNDGAILAGIFMRLRERYSREGGAVPEQVLNMTWDYLTPDNPEPEEVAQESNGRALADITDADGKVLVKKGEQLSTFAHLRDDGTTASGCWIFAGSWTPAGNQMARRDNADPSGLGNTLGWAWAWPLNRRILYNRASADPQGKPWDPKRQLLEWDGAKWTGIDIPDYSAAAPGSDVGPFIMQPEGMGRLFAIDKMAEGPFPEHYEPFETPLGTNPLHPNVISNPAARVFKDDLAAMGSHEQFPYVGTTYRLTEHFHYWTKHALLNAIAQPEQFVEIGEKLAAKKGIKQGDTVKVSSNRGYIKAKAVVTKRIRTLNVHGQEVDTIGIPIHWGFEGVAKKGFLANTLTPFVGDANTQTPEFKAFLVNVEKV
>Yersinia_enterocolitica
LAETRNYKLLRARETRNTCTYCSVGCGLLMYSLGDGAKNAKESIFHIEGDPDHPVNRGALCPKGAGLVDFIHSESRLKYPEYRAPGSDKWQRITWNDAFDRIAKLMKEDRDANFIKTNDAGVTVNRWLSTGMLCASASSNETGYLTQKFSRALGMLAVDNQARVUHGPTVASLAPTFGRGAMTNHWVDIKNADLIIVMGGNAAEAHPVGFRWAMEAKIHNNAKLLVIDPRFTRTASVADFYTPIRSGSDIAFLSGVLLYLMTNNKINREYVEAYTNASLLVREDYTFDEGLFSGYDAENRKYDKTTWNYQLDENGFAKRDVTLQDPRCVWNLLKEHVSRYTPEVVSNICGTPKEDFLQVCEYLAETSASNKTATFLYALGWTQHSVGAQNIRTMAMIQLLLGNMGMAGGGINALRGHSNIQGLTDLGLLSQSLPGYLNLPSEKQPDIDTYLKANTPKTLLPGQVNYWSNYPKFFVSLMKSFYGDNAQKENGWGYDWLPKWDKGYDVLQYFEMMSQGKVNGYICQGFNPVASFPNKNKVVASLSKLKFLVTIDPLNTETANFWQNHGEFNEVDPSKIQTEVFRLPSTCFAEENGSIVNSSRWLQWHWKGADAPGEALNDGAILAGIFSRL
>Yersinia_frederiksenii
MQVSRRQFFKICAGGMAGTTVAALGFTPSVALAETRNYKLLRARETRNTCTYCSVGCGLLMYSLGDGAKNAKESIFHIEGDPDHPVNRGALCPKGAGLVDFIHSEGRLKYPEYRAPGSDKWQRITWDDAFTRIAKLMKEDRDANFIKTNDAGVTVNRWLSTGMLCASASSNETGYLTQKFSRALGMLAVDNQARVUHGPTVASLAPTFGRGAMTNHWVDIKNANLVIVMGGNAAEAHPVGFRWAMEAKIHNNAKLIVIDPRFTRTASVADFYTPIRSGTDIAFLSGVLLYLITNEKINREYVEAYTNASLLVREDFTFEDGLFSGYDAENRKYDKTTWNYQLDENGFAKRDVTLQDPRCVWNLLKEHISRYTPDVVSNICGTPKEDFLTVCEYIAETSAANKTASFLYALGWTQHSVGAQNIRTMAMIQLLLGNMGMAGGGVNALRGHSNIQGLTDLGLLSQSLPGYMSLPSEKQPDIETYLKANTPKTLLPGQVNYWSNYPKFFVSMMKSFYGDNAQKENSWGYDWLPKWDKGYDVLQYFEMMSQGKVNGYLCQGFNPVASFPNKNKVVAALSKLKFLVTIDPLNTETANFWQNHGEFNDVDPSKIQTEVFRLPSSCFAEENGSIVNSGRWLQWHWKGADAPGEALNDGEILAGIFMRMREMYRREGGAVPEQVLNMTWDYLTPENPAPEEVAMESNGKALADITDADGKILVKKGEQLSTFAHLRDDGTTASGCWIFAGSWTPAGNQMARRDNADPSGLGNTLGWAWAWPLNRRILYNRASADPQGKPWDPKRQLLEWDGAKWTGIDIPDYSAAAPGSDVGPFIMQPEGMGRLFAIDKMAEGPFPEHYEPFETPLGTNPLHPNVISNPAARVFKDDLAAMGSHEQFPYVGTTYRLTEHFHYWTKHALLNAITQPEQFVEIGEKLAAKKGIKQGDTVKVSSNRGYIKAKAVVTKRIRTLNVHGQEVDTIGIPIHWGYEGVARKGFLANTLTPFVGDANTQTPEFKAFLVNVEKV
>Yersinia_intermedia
MQVSRRQFFKICAGGMAGTTVAALGFTPSVALAETRNYKLLRARETRNTCTYCSVGCGLLMYSLGDGAKNAKESIFHIEGDPDHPVNRGALCPKGAGLVDFIHSESRLKYPEYRAPGSDKWQQITWNDAFDRIAKLMKEDRDANFIKTNGAGVTVNRWLSTGMLCASASSNETGYLTQKFSRALGMLAVDNQARVUHGPTVASLAPTFGRGAMTNHWVDIKNADLIIVMGGNAAEAHPVGFRWAMEAKIHNNAKLLVIDPRFTRTASVADFYTPIRSGSDIAFLSGVLLYLMTNNKINREYVEAYTNASLLVREDFTFDDGLFSGYDAENRKYDKTTWNYQLDENGFAKRDVTLQDPRCVWNLLKEHVSRYTPDVVSNICGTPKEDFLQVCEYLAETSVSNKTATFLYALGWTQHSVGAQNIRTMAMIQLLLGNMGMAGGGINALRGHSNIQGLTDLGLLSQSLPGYLSLPSEKQPDIDTYLKANTPKTLLPGQVNYWSNYPKFFVSLMKSFYGDKAQKENGWGYDWLPKWDKGYDVLQYFEMMSQGKVNGYICQGFNPVASFPNKNKVVASLSKLKFLVTIDPLNTETANFWQNHGEFNDVDPSKIQTEVFRLPSSCFAEENGSIVNSSRWLQWHWKGADSPGDALNDGAILAGIFSRLRDMYRRDGGAVPEQVLNMTWDYLTPDNPEPEEVAQESNGKALADITDADGKVLAKKGEQLSTFAHLRDDGTTASGCWIFAGSWTPAGNQMARRDNADPSGLGNTLGWAWAWPLNRRILYNRASADPQGKPWDPKRQLLEWDGTKWGGVDIPDYSAAAPGSDVGPFIMQPEGMGRLFAIDKMAEGPFPEHYEPFETPLGTNPLHPNVISNPAARVFKDDLAAMGSHEQFPYVGTTYRLTEHFHYWTKHVLLNAIIQPEQFVEIGEKLAAKKGIKHGDTVKVSSNRGYIKAKAVVTKRIRTLNVHGQEVDTIGIPIHWGYEGVAKKGFLANTLTPFVGDANTQTPEFKAFLVNVEKV
>Yersinia_mollaretii
MQVSRRQFFKICAGGMAGTTVAALGFAPSVALAETRNYKLLRARETRNTCTYCSVGCGLLMYSLGDGAKNAKESIFHIEGDPDHPVNRGALCPKGAGLVDFIHSESRLKYPEYRAPGSDKWQRITWDDAFDRIAKLMKEDRDANFIKTNDAGVTVNRWLSTGMLCASASSNETGYLTQKFSRALGMLAVDNQARVUHGPTVASLAPTFGRGAMTNHWVDIKNANLIIVMGGNAAEAHPVGFRWAMEAKIHNNAKLLVIDPRFTRTASVADFYTPIRSGTDIAFLSGVLLYLMTNEKINREYVEAYTNASLLVREDFAFEDGLFSGYDAENRKYDKTSWNYQLDENGFAKRDVTLQDPRCVWNLLKEHVSRYTPDVVSNICGTPKEDFLQVCEYLAETSVSDKTATFLYALGWTQHSVGAQNIRTMAMIQLLLGNMGMAGGGINALRGHSNIQGLTDLGLLSQSLPGYLNLPSEKQPDIETYLKANTPKTLLPGQVNYWSNYPKFFVSLMKSFYGDKAQKENGWGYDWLPKWDKGYDVLQYFEMMSQGKVNGYICQGFNPLASFPNKNKVVASLSKLKFLVTIDPLNTETANFWQNHGEFNDVDPSKIQTEVFRLPSSCFAEENGSIVNSSRWLQWHWKGADAPGQALNDGAILAGIFMRLREQYRREGGAVPEQVLNMTWDYLTPDNPEPEEVAQESNGRALADITDADGKVLVKKGEQLSTFAHLRDDGTTASGCWIFAGSWTPTGNQMARRDNADPSGLGNTLGWAWAWPLNRRILYNRASADPQGKPWDPKRQLLEWDGAKWAGIDIPDYSAAAPGSDVGPFIMQPEGMGRLFAIDKMAEGPFPEHYEPFETPLGTNPLHPNVISNPAARVFKDDLAAMGSHEQFPYVGTTYRLTEHFHYWTKHALLNAIAQPEQFVEIGEKLAAKKGIKQGDTVKVSSNRGYIKAKAVVTKRIRTLNVHGQEVDTIGIPIHWGFEGVAKKGFLANTLTPFVGDANTQTPEFKAFLVNVEKV

#Selenophosphate synthetase (SelD)
>Actinobacillus_succinogenes
MTENLTALQQALDSTVTDTIRLTQYSHGAGUGCKISPKVLGTILQTKLEQFIDPHLLVGNDTADDAAVYDIGNGVGIISTTDFFMPIVDDPFDFGRIAATNAISDIFAMGGKPIMAIAILGFPIKLLPAEVAQRIVDGGRFACKQAGIALAGGHSIDAPEPIFGLAVTGMINTDKVKKNASAQAGCKLYLTKPLGIGVLTTAEKKGKLKAEHQNLATQVMCQMNLVGSAFSEIDGVTAMTDVTGFGLLGHLIELCEGSQLNAVVYMDKIHTLDGVRDYLEKGCVPGGTMRNFDSYGNKVSTMTEIQKAILCDPQTSGGLLVAVRPDSAEALLNVARQADVEIFEVGELLSPQEGEIVVTVK
>Desulfovibrio_vulgaris
MTVDRLTSRSRAAGUAAKIAPGDLERILATLPRDPREGERVVVGTRDNEDAAIVRVPGGKAIVQTLDFFTPIVDDPYLFGQIAAANALSDVYAMGGEPWCALNIVCFPVKELPEDILADILRGGADKVREAGAVLVGGHSIEDESIKYGLSVTGIIDPDCYATNTGLRPGDVLLLTKPLGSGVLATAVKAGWDGFEAHEQELGRWGAMLNRAGGRVIRELGLAAATDVTGFGLGGHLLEMANASNMSVHVDVSTLPLMPAVLDLVATGLLPAGSHANRHFCSGNVSVHPEVDSLLVDIVFDAQTSGGLILAVPPHLVDDACSILRAEDAPFWRIGHVEEMGEGVPRLVLQP
>Desulfotalea_psychrophila
MKIEKIRLTAKVKGGGUASKISPGDLDGVLCGIDFPTNKNVLVGMATADDAGVYKVSDELALIQTLDFFTPIVDDPYDFGRIAAANALSDVYAMGGVPQTAMNIVAYPMKTLGREPLREMLAGGSAMLREANTVLLGGHSVEDEELKYGLSVTGFVHPDKILANQGLRTGDVLILTKAIGTGILNTAIKARLASKETIEELTELMVTLNKKPAEIMREFNISACTDITGFGLLGHIAEMIDGSDKSITIQSQNVPILNQAHHFASMGLVPIGAHNNRAFRKEMMQIPKAFDPVLRDILFDPQTSGGLLIGCAEEDGPSLVRRLQDAGVKDAQIIGFVTENRANIIQIS
>Campylobacter_lari
MIYKDQKLTQYVKAAGUAAKLDSVGLDKILGILKPHENILSGIGNNEDASVYKLNEDLALVQTLDFITPVVDSAYHFGAIAAANALSDVFAMGAEVINALNIVGFDTCHFNNEILLEVLEGARVKVEEAGAVLVGGHTIENDEFIFGLSVTGVVHPKKFIANNSAKDGDVILLTKPIGSGIISTAIKASLLEKEKILKAVEQMSFLNLYASRILREFKSLSALSDVTGFGLLGHLKEMLNKEIMIEVYKNEIPLMDGVLSMANMGIIPAGAYKNKDSLKIWVENLNEKDEDIMYFDPQTSGGLLASMSENEAVEALKILKDHNIEAKIIARCVRNTHNYLLLC
>Aquifex_aeolicus
VELLKLVRSSGUAAKVGPGDLQEILKGFNIYTDESTLVSIGDDAGVYEHNGIIWVYTVDIITPVVNDPYLWGAISTANALSDVYAMGGIPVNALAISCFNNCELDIEIFREVIRGALDKLREAKTVLLGGHTIDDKEPKFGLSVAGICPEGKYITQSGAQVGQLLILTKPIGTGILIKGLKEGILKEEDINEAIENMLALNDKARNLMLSLDATACTDVTGFGLLGHAWNICKNSNI
>Clostridium_difficile
KLTEMTTAGGUAAKIGPEVLASVLSQLPKNDNIENLLVGLDTADDAAVYKLNDDMALIQTLDFFTPMVDDPYVFGQIAASNSLSDVYAMGGKPLVAMNIVCFPSCHDMDVLAEILKGGFDKVKESGALLVGGHTVDDKEPKYGLSVSGIVSPNKVLSNATAKPGDKLIITKPIGVGVLNTAMKEGMVEQHIADKVIEIMIHLNKYAAMSFEKFDVNSVTDITGFGLLGHTLEMAKASEV
>Syntrophobacter_fumaroxidans
MAVSKVQLAKSVRAAGUAAKIGPEDLSEILEGLPMEEDPNLLVGRETSDDAGVYRLTDELALVQTIDFITPVVNDPYDFGRIAAANALSDVYAMGGRPLTAMNVVCFPVKSLDKAILKEILRGGLEKTHEAGAVLAGGHSVEDPEIKYGLSVTGTVHPDRILTNAGVRPGDALILTKPLGTGILATAIKAELVSEEGEKLAIETMATLNRRAAEVMAAYPVHACTDVTGFGLLGHALEMAAASNVSITIEAERVPLLPEALDLLQLGLLPAGSYANRSFCAHRVLQTEPLDPLLLDLLADAQTSGGLLISLPEEDADSLVGALKAGGVPRAAIIGRATRADKGSIQLMRRA
>Thermoanaerobacter_tengcongensis
EKIKLTQFTKSAGUAAKIGPEALAQVLCQLEITWNENLLVGLNTNDDAAVYRLNEDIAIVHTVDYFTPVVDDPYDFGQIAAANALSDVYAMGAVPLFALNVVCFPAAYIDVLKEVLRGGNDKVKEAGALIAGGHTIEDEEPKYGLSVTGIVHPEKVIKNSTAKPGDVLILTKPLGIGVINTAIKGEMCPSETYLLAVEVMKYLNKEASEIMKEVGVNACTDITGFGLLGHAYEMAFSSGVTIEFDKDSIPLIEGARELAQMGLIPGGCYRNKKYLKGKVCIKVEEDEVIDLMFDPQTSGGLLISVSEEKAEELYRRLNKKLKFGAFIVGRVKEKQE
>Campylobacter_coli
MEYKNQNLTHFVKAAGUAAKLSPGGLKTILNFMQTSPALLSDIGNNEDASVFQISPELALVQTLDFITPIVDSAYHFGAIAAANALSDVFAMGAEVINALNIVGFDICHHELNVLQELLQGANDKVQECGGIIVGGHTIESGELFFGLSVTGKVHPKKFIANNTAKEGDLILLTKPLGTGILSTALKAQMLEEKHLDRMLESMMDLNYKSSQIALRFGVNAMSDVTGFGFLGHLREMLNDSISFMIFKDKLPYLEGVKEYFDMGLIPGGAYKNLDFIQEFYPGLNEEDLLLCDPQTSGGLLISIEEKKALECLKALEDENIKAKIVAKAVAKQDDRFIFS
>Photobacterium_profundum
LEMTDKAVRLTQMTKKAGUAAKIGPKAMAQVLQTISPLFPEQDYPNLMVGLAVSDDAAVYKINDDVAVIQTLDFFTPIVDDPYDFGAIAAANALSDVYAMGGQVTLAMNIFCVPVDLPQEVVGQILKGGADKVREAGAVLVGGHTVEDDEPKFGLSVMGMIHPSKVQTKAAVESGDILVLTKPLGTGVISTAAKRGKASQESIQTSTDSMKKLNRNAAQIFVKYPIKACTDITGYSLLGHALEMAEKSDV
>Mannheimia_succiniciproducens
MQNDANEVRPALSEAEQIRLTQYSHGAGUGCKISPKVLGTILHSQLEQFVDPHLLVGNDTNDDAAVYDIGNGTCIISTTDFFMPIVDDPFDFGRIAATNAISDIFAMGGKPIMAIAILGFPINVLPAEVAQKIVDGGRFACREAGIALAGGHSIDAPEPIFGLAVTGIVPTEKVKRNASAEAGSKLYLTKPLGIGILTTAEKRGKLKPEHKGLATEVMCQMNLIGSQFSQLESVTAMTDVTGFGLLGHLAEICEGSNLVADVHFNKIKMLDGVPYYIEQGCLAGGVTRNYESYGIKIGAITEFQKAVLCDPQTSGGLLVAVKPEGETQLLELAAQAGIELIEVGELRRRVDNSDPVIIRILD
>Haemophilus_influenzae
MEEKIRLTQYSHGAGUGCKISPKVLGTILHSELEKFYDPNLIVGNETADDAAVYDLGNGTAIISTTDFFMPIVDDPFDFGRIAATNAISDIFAMGGKPIMGIAILGFPTNVLPAEVAQKIVDGGRFACHQAGIALAGGHSIDSPEPIFGLAVTGVIDTEKVKRNASAKSGCKLYMTKPLGIGILTTAEKKGKLKPEHQGLATAAMCQMNSIGSQFSQVDGVTAMTDVTGFGLLGHLIEICEGSNLSAVVFSDKIKTLDGVKDYIAQGCVPGGTGRNFDSYGHKVGILTEEQKAILCDPQTSGGLLVAVELNSVQTVIDIAKDAGIDLYEVGKLKPKSESDIVVEVK
>Actinobacillus_pleuropneumoniae
MAEEPIRLTQYSHGAGUGCKISPKVLGTILQSQLDKFIDPNLLVGNETADDAAVYDIGNGIGIISTTDFFMPIVDDPFDFGRIAAANALSDVFAMGGKPIMAIAILGFPVNKLPAEVAQKIVEGGRFACQQAGIALAGGHSIDSPEPIFGLAVTGTVSTEQVKKNASAQAGCELFLTKPLGIGVLTTAEKKGLLKVEHQNLARDVMCQINLIGAQFSQLADVTAMTDVTGFGLLGHLSEICQGSNVRAEVNSAEIHTLDGVKDYIAQGAVPGGTNRNFDSYGHLISAMSDEQKAILCDPQTSGGLLIAVRPQAVEKVQQIAKQANIPLFRVGRLLEADTMKPLIEVI
>Desulfuromonas_acetoxidans
LTQLARSAGUAAKLGPETLAQVLSQLPHNDDPRLLSHDIPCADAGIYKLTDDILLLQSIDFFTPVVDDPYMFGAIAAANALSDVFAMGGQPITAMNMVGFPNCLPVDVLTEILKGGTAKVHEAGATMVGGHSVEDEEPKYGLAVTGTVHPDNLITSQGCKPGDILVLTKPLGTGLLTTALKAEVINEAQITEALQGMARLNRYASEAMRQVGISACTDVTGFGLLGHALEMAEASGIRLLISGSSLPEYPLARDMAETGLVPEGSFRNNRHYMPRVTGAEHQAQADIDLLCDPQTSGGLLMAVHPERLDALCQALKHAGDHAFVIGEVADGPAGTMELI
>Pelobacter_carbinolicus
IKLTHMVKAAGUAAKLGPGGLEEALSGLFEGSDPNLLVGPETADDAGVYRIGDDCALVETTDIITPLVDDPFQFGAIAATNALSDVFAMGGKPVTAMNMVFYPECSISPEVLREILAGGSAKIREAGACLVGGHTVEDDEIKYGLAVTGLVHPDRVIRNSTARPGDILILTKPVGTGIVSTGIKAEMVADATLDEACRWMSTLNNVAARIMTECGAHACTDVTGFGLIGHASEMARGAGVTLLLDVSAIPVISGVADLINDGLVPGGCYRNRDFYSRLLVDARPGRQEDLKPFAADDLIPLYDPQTSGGLLIALAVESAERYIRLAGDQGCFAVPIGEVVADRGHAVEIR
>Treponema_denticola
MSCSLINEDFDLLKAAKNPGUGAKLSAGALDKLLKNFSVRNDDNLLVGFNTSDDAAVYKINDKTALISTIDFFPPVSGDPYIFGQVAAANSLSDIYAMGGEPKLALNLFCITKDMPEDMIKEILRGGFDKVYEAGAIVCGGHTIYDDSPKYGLAVNGFVHPKKILENSTAKEGDVLILTKPIGTGILLTASKADMSPPEELDRCYKIMAFLNAKARNIMVKYKINACTDITGFGLLGHLYEMGKGSGMSIEVDYKSVPIYKSVIESAEMGMMPAGVYSNRNFVGDNIVFENVPLAYQDLMFDPQTSGGLLISVDKEDAAALYEELSQALENTPCGKPAIIGLVTKRDEKILRVS
>Moorella_thermoacetica
LTQLSCSSGUAAKMGPGTLNQVLQYLPAMADPNLLVGMNSVDDAGVYRLTDDLALIQTVDFFTPIVDDPYIYGQIAAANALSDVYAMGGRPVTAMNLVAFPSKKVDTAVLGEILRGGADKILEAGAVLVGGHSIEDDEPKYGLAVTGVIHPDRIITNCAARPGDKLVLTKPLGTGIITTAKAEMASPDLEGEVSRWMATLNREAAAAMVAAGAHACTDITGFGLLGHGLEMASGSGVMASGSGVNLVFHAGSIPVLPRAREFAAMGLVPGGAYNNRHYVEDRVDMEAGVPEDLRDVLYDPQTSGGLLIAIPQDRVDDLMDDLNRRGVMAARVVGEVEQGPGRVIVLT
>Symbiobacterium_thermophilum
MRLTGPDDTIRLTQYTAKSGUGCKIGPADLSEVLRHLPPSLTNADVIVGLDTPDDAGVYRITDDLALVQTADFFTPIVDDPYWFGAIAAANSLSDIYAMGGRPVTALNLVSFPVSKLDKRILAEILRGGAEKVAEAGAVLIGGHSIDGPEPTYGLAVTGLVHPDRVGAKAGVRPGDRLILTKPIGVGVITTAIKRGLARPADVDEVTQVMAKLNNVVDVLAPFDIRGMTDITGFGLLGHASEMARTSGVGLRLS
>Chloroflexus_aurantiacus
IRLTTLAACAGUAAKLGPGALTTMLATLRIPPQAQVLVGLTEGDDAAVYQLNSDTALVQTVDFFPPIVDDPYTYGAIAAANALSDVYAMGGKPLFALAIAAFPDDLDQSVMSAILQGGIDKAAEAGVAVVGGHTVSDREPKYGLCVTGTIDPRQIITKAGAQPGDRLLISKPLGTGVITTAAKRDTITAADLATAIGSMLTLNRQIAELMIQVDIHAATDVTGYGLLGHAGEIARQSKVALHITADAVPLLPGALAYTEAGMIPGGLRRNLEFATSFTTFAPTVPPVYQLLLADPQTSGGLLIAAPPHAAAALQALCAEVGQPLWEIGEVIDGSGIVVR
>Desulfovibrio_desulfuricans
MSRITLVDKVKAAGUAAKIAPGDLEQILASLPGRAQHDDRLIVGREHNEDAAILHFPAGKALVQTVDFFTPIVNDPYKFGRIAAANALSDVYAMGGEPWCAMNIVCFPIKDLPRDILQAIIHGGYDTLCDARASLAGGHSVEDDEIKFGLSVTGVVDPDGFTSNAALQTGDQLLLTKPLGTGVLATALKARWDGADEIEELVFRWAGHLNAAAGSVLRAMRLKAATDVTGFGLGGHLLEMALASSRTVRLWAQRVPVIERAAELASMGLVPAGSYANKHYCESKVTIDAGVPTITADLVFDAQTSGGLVLAVPGSRLDEAVSRLHDAGEFVAHIGEVTDRQSASLHLAAV
>Bacillus_sp
MSREEIIKLTSLSTKGGUGCKIGPEDLAQVLRHLPKAVPDPNLLVGLDTSDDAGVYKISDDVALVQTLDFFTPIVDDPYMFGQIAAANSLSDVYAMGGKPITVMNIVGFPISTLDKSILADILAGASDKVMESGAALVGGHSIDDQEPKFGLSVTGVVHPDKIRANAGAKPGDRLILTKPIGVGILTTAIKRDLLEKEDIDLVMNVMAALNKDAAEAMESFQVNACTDVTGFGLLGHAIELAEGSGAGVIINSGSVPVLPRTRELAEQNIIPGGSRKNHKWLSGRIEYNPDIDETTQLILCDAITSGGLLISVPEAEAEALQKALEERNVTSAIIGEVTDQSPGKIKVL
>Campylobacter_upsaliensis
MDYKDQKLTHFVKAAGUAAKLDPCGLKTILNFMQTSPALLSSIGNNEDASVYQISEDLALVQTLDFITPVVDSAYHFGAIAAANALSDIFAMGAEVINALNIVGFDNKNHNLELLGEILAGANDKVQEAGGIVVGGHTIESAELFFGLSVTGKVHPKQFIANNTAQIGDVIILTKPLGIGILSTALKGGLLEKTHLNSMLESMLTLNLKASRLAVKFKASAMSDVTGFGLLGHLKEMLNPQISIRIFENSLPLLRGVRGYFDIGLIPAGAYQNYEFIKKSCPHLQENTLLFCSPETSGGLLIALDEKNANALLKALQDEGINAAIIALCESKGQKELELI
>Helicobacter_hepaticus
MADYQLTKHIQCAGUAAKVGLSDLAQISSQLTQKPNSLLIAGFESNEDCGAMLYAPNDEYAMLSSVDFITPVVDDPYLYGQIAAANALSDIFAMGGEVKSALNLLMWDNTHFDSAVANAILKGGLNKITESNALLLGGHTIKDKEQKYGLAVNGIAHKNRLWRNHTGYIGDMLVLTKPLGSGILTTAIKAQMFSQTTEVTQSMAMLNLYAARIAQNYEIHACTDITGFGLIGHAFEMCGGIKNQNEKSILFYTKQIPLFDKTESFSQMGIVPGGSYENKKALQSQVQIQCTLEDDIFYYDAQTSGGLLFALPFNQAKLFVDELHKAGIIHANVIGEIIPKTETSIVLG
>Campylobacter_jejuni
MQYKNQNLTHFVKAAGUAAKLSPGGLKTILNFMQKTPALLSDIGNNEDASVYQISPDLALVQTLDFITPIVDSAYHFGAIAAANALSDVFAMGAEVINALNIVGFDTCNHDLNILKELLEGANDKVKECNALVVGGHTIESTELFFGLSVTGKVHPSKFIANNTSKIGDCIILTKPLGTGILSTALKAQMLNQKHLDIMLKNMIELNYKASQIALKFHPSAMSDVTGFGLLGHLKEMLNKNISFEIFESELPFLDGVKEYFNMGLIPAGAYKNLEFIKELTPDLNEEKLLLCDPQTSGGLLISISEKDSLECLKKLEDENIQAKIIAKVVNKQENDIIIS
>Haemophilus_ducreyi
SDNIRLTQFSHGAGUGCKISPKVLGTILQSELDKFVDPKLLVGNETADDAAVYDIGNGLAIISTTDFFMPIVDDPFDFGRIAATNALSDIFAMGGKPLMAIAILGFPIDKLPAEVAQKIIEGGRFACQQAGIVLAGGHSIHSMEPIFGLAVTGMAAIEHIKRNASATAGCELFLTKPLGIGILTTAEKRGLLTLPHQHLVRDLMCQLNTIGTLLAPLPEMTAMTDITGFGLLGHLSEICQASNVRAEINSHAVKVIDGVEEYVEQGMIPGGTQRNFESYANLVSPLSDRQKAILCDQQTSGGLLIAVEPQAVEKIQQIAQQIGSMLFHIGKLFDRAPDKALI
>Geobacter_metallireducens
MTVMIKLTSLVKAAGUAAKLGPAGLEDALSGILGKGDDPNLLVGPETADDAGVYRIGEGLALVDTVDIITPLVDDPFTFGRIAAANALSDVYAMGGRPVTAMNLAFFPACTLPGQILADIMAGGLDAVREAGACLVGGHTVEDHELKYGLSVTGLISPGRIVRNSTARPGDRLILTKPLGTGIVSTAIKADMVAPGVVDEAIRWMALLNASAAGLMLECEASACTDVTGFGLLGHACEMARGAGVTLEIALDAVPLMGGVEDLVADGLVPAGCYRNRDHYTPLVSVSAGAGGRLIPLFDPQTSGGLLITLSPQFADSFLSMARDRGLFAVAVGGVLPPREHAVVIA
>Campylobacter_fetus
MKQFIYNNKNLTKFIKSAGUAAKLDPLGLTQSIGSILEPHSKLLSSINSNEDAGVFLLEDGRAIVQTLDFITPVVDDPFLYGMIAAANSLSDIFAMGAKAITAMNIVGFDSCHFENEILHEIMAGGKNKIKECGAVLVGGHSIESKETIYGLSVTGSVDSSKFWSNNSAKINDILILTKPLGSGVLTTALKADMLSLDEIREISNLMSQLNFYAVDALSGLKVNAVTDVTGFGFLGHLSEMLRDDISFDLYKNGIPLLASAKKFANLGFIPEGSYKNSVFTAKICNIKPDILLSDAQTSGGLIISINEDDAYKALSNLKNAGYESSCIVGTVKSKSEYKINLI
>Solibacter_usitatus
MDETTQARKLTAHVKAAGUASKLSPKLLDKVLATVPRWPDANVLVGFDTADDAGVYRLSAELALVQTLDFFTPIVDDPYTFGAIAAANSLSDVYAMGGRPISALSILAYPAKGDMDDLAAILKGGAEKMHEASCSILGGHSVNDEEVKFGYSVTGTVHPARVKANAGARAGDALVFTKRLGTGVIGTALKRGIARDEDVAEATASMLTLNRTACEEMLSYDVGGCTDVTGFGLIGHAREMAIASGVTLEIESDALRFLPGAVEYARAGAVPAGLKNNREFAECAVEMARALPREIEDLLYDPQTSGGLLYTLPEAEAAKLKVAWRVGRVLPRGERAMRII
>Carboxydothermus_hydrogenoformans 
MEAVKLTQLVSCAGUAAKMSPETLAQVLRYLPEINDPNALVGTNTADDAAVYRISDEQAIVLTVDYFTPVVDDPYYFGVIAAANSLSDIYAMGAKPLFALNVVGFPKKLPPEILATILKGGADKAREAGIPVLGGHTVDDAEPKYGMVVCGLVHPDKIVKNHPPHPGDSLILTKPLGIGVLTTGMKRGIVPENTAKKVMEVMETLNDKAAEVMVEVGVSAATDITGFGLLGHLKEMLQEEFGAEIYLTKIPAIEGAWEFAGMRVFPGGAKNNLNYLLPHLDFAGEFAEEEKLFLADPQTSGGLLMAVSQEKKEELVKKLQQKGVLAAEIGIITGNKGKIVVKR
>Clostridium_perfringens
RLTELSKTSGUAAKIGPGALSEILSKLPKMNDKNLIVGIDTSDDAAVYKLNDEMATIQTLDFFTPIVDDPYTFGQIAAANSLSDVYAMGGKPIVALNIVCFPNCLNMNILGEILRGGADKVLEAGAVIVGGHTVQDDEPKYGLSVTGIVHPDKVLKNYGSETGDILILTKPIGLGIINTAIKAKIASKEAYEKAVKVMAYLNKYAGEIITDYNITSCTDITGFSLIGHAYEMAEPSKKTFRIFKDAIPFIKEAKEYASMGLIPAGCYENKRYLEGKYLLNNVESWMEDILFDPQTSGGLLISCKEKDYIDILTRLEKLEVESAVIGRV
>Anaeromyxobacter_dehalogenans
VRLTSLSHGAGUACKIRPADLAQVLRRLPAVDDPRVLVGHSTRDDAAVYALDAERAIVETVDFFTPVVDDPYWFGRIGAANAFSDIWAMGAKPLFALNLVAWPVKTLPMEMLGEVLRGGAEVARLAGAPVLGGHSIDDPEPKYGMAVTGLVHPDRVLRNVGARPGDRLLLTKPLGSGIITTAIKRGIAPAPMIDAAIELMSGLNRAAGEALAESGAVRALTDVTGFGLLGHAWEMAEGSGVALRLHAGAVPVLAGVLDLAAKDVLPGGSKANLAWVAPALRVAPGVAEALPAVLADAQTNGGLLAAVDGARAGAVLEALRAAGVAAVEVGEVLPGDPPRIELVP
>Geobacter_sulfurreducens
MTEGIKLTSLVKAAGUAAKLGPAGLEQALSDMVREDDPNLLVGPETADDAGVYRIGEGLALVETVDIITPLVDDPYTFGRIAAANALSDVFAMGGRPVTAMNLVFFPACALPGSVLSAILAGGHDALREAGACLVGGHTVEDDELKYGLAVTGLISPSRVVRNATARAGDRLVLTKPLGTGIVSTAIKADMAPAALTAEAVRWMTMLNAEAAGLMLECGASACTDVTGFGLVGHACEVARGAGVTLRLHLEQVPVLDGVMGLVADGLVPAGCYRNRDHYAPFVGAPRSDDDRLLPLFDPQTSGGLLLSLSPSSAGRFLAAAGDRGLFALEVGEVLPAGECAVDIV
>Thiomicrospira_denitrificans
KLTKFVQAAGUAAKMGPGDLKHTICSLISDDKNVLVGFENSDDAAVYQINENEALVQTVDFITPVVDDPYIYGKIAAANSLSDIFAMGADVKTALNIVGFDKTNHTYEVLSEILRGGNEKIKECGGVLVGGHTIESPEMYYGLSVTGMIHPKKVLRNNTPKIGHVIVLTKPIGMGILTTAIKRDLLSKETTLEAINVMQSLNYLPSKLLREYEVSACTDITGFGLLGHALESTNERVSISIDAKNVPVMADAFDLADKNIVPGGTKRNMKYLEDKVIFAGDASKYALMFSDAQTSGGLLISMSEKDALEYVKKVQDLTYGYACVIGSIIPRGDRAIIVY
>Geobacter_uraniumreducens
MTNKKIKLTAMVKAAGUAAKLGPAGLEKALSGLVQADDPDLLVGADTADDAGVYRIGERLALVETTDIITPLVDDPFTFGRIAAANAISDIYAMGGKPVTAMNLVFFPACDLPGEVLSRILAGGQAAISEAGACLVGGHTVEDAELKYGLAVTGLIDPEQIVRNSTARAGDRLLLTKPLGTGIVSTAIKADMVSAGVADAAIGWMTMLNSIAAELMLECGASAATDVTGFGLIGHACEMAVGAGVTIRLDPAKVPLMAGVDELIRDGLVPAGCYRNRDHYSRFLNCGSIPADALLPLFDPQTSGGLLISLAPTSAELFLARAAEIGCFAVSVGEVLPRRESALEIV
>Syntrophomonas_wolfei
MKQTRLTEMVRAAGUAAKIGPEALESILKDFPLPVHPDLLIGIESRDDAAVLKLDEEKALIQTIDFFTPMVDDPFIFGQIAATNALNDIYAMGGTPILALNVVCFPECADLQVLRKILEGGLSKVLEAGALLVGGHTVDDNEPKYGLAVSGLVHPQKIIANNGAQPGDLLFLTKPLGNGVIATSIKAEMVSGEAYKEAIKWMSMLNRESSQAMMEVGVNAATDITGFGLMGHLYEMAWGSDVQVEVFADKVPFMEGTLEYAGLGLIPGGAYNNRDYLKDKVEYAGNIDPLIRDLFFSPETAGGLLIAVAEKKAGELLQVMEKRGSFCNLIGRVRGEHFSPIRVRDSRGAEGQNP
>Syntrophus_aciditrophicus
LTETVSGAGUACKIGPGDLKEALCDFPLISDPNLIVGMEHGEDAGVYKLREDLAIIQTVDFFTPIVDDPYTFGQIAVVNALSDVYAMGGTPLTAMNIVCFPIKKMNISILRQILLGGLNKMREAGVLLIGGHSVEDPELKYGLSVTGTVHPEKVLLNSGARPGDRLILTKALGTGIAGTAIKAGIADEALIACSISSMNTLNKIAGDIVQTTPDVHACTDITGFGLLGHAAEMIEGQEIGIRFFSDRVPCFPGIRELAEMGILPAGLYRNRDFRMPLIDVHPDCPEWRFDILFDPQTSGGLLFALAADQAEPCLGRLHAAGVREASIVGEVLSSPAGRIIVE
>Desulfotomaculum_reducens
LAKPRLTQMTKAAGUAAKVGPEVLSQVLRQIPHNTDPNLLVGLDTSDDAAVYRLNSELAVIQTVDFFTPMVDDPYLFGQIAAANALSDVYAMGGKPVLALNIVCFPSCLPPEILGEILRGGAEKVSEAEAIVAGGHSVQDDEPKYGLSVTGVVHPDKVYSNATACAGDILILTKSLGTGIINTGIKADMVTKEIMDRAVDTMITLNKEAAFVMQEIGASACTDITGFGFLGHAAEMAKASGVSLRVFAEEVPVLPGTLELARMGIIPAGAYQNRKHLGDQVFIEEGVTREEVDIFFDPQTSGGLLIAVQPERSKELLKELHKHGVTDARVVGELSQPEDPLITIVRR
>Rubrobacter_xylanophilus
MDDRTRIRLTKYSTKAGUASKFAPGDLEQALLGLETPEGSGIDTRDDAGYVPFGGGLLLQSADFFPPIVDDPYRFGQIAAANALSDIYAMGGEPLTAMNLVGFPCSLDLGVLREILAGGLSKIEESGARLCGGHSVDDREPKYGLAVTGFVTRERLVRNAGAAPGDALVLTKPLGFGILTTALKRDLLAEEEIGAAVEAAATLNRAARDAMLEAGPSAATDVTGYGLLGHLSEMLRASRAGAVVRRGDVPVWERAQRLAAEGCYPGGLKSNREYLRGAVLPEGVDETAMLPLYDPQTSGGLLISLPAGRAGDLLAALRRRGIKEAAVIGEVTAGEGIRVLP

#Coenzyme F420-reducing hydrogenase delta subunit (FrhD)
>Carboxydothermus_hydrogenoformans
MSVEQNFEPKIIAFFCNWCSYAGADLAGVSRMQYPTNLRIIRVPCSGRVNPQFVIKAFQRGIDGVLVSGUHPGDCHYVSGNYYTRRRFLLMKRLFEFIGFEPGRFHARWISGSEAQKVVETAKKVTEEVRALGPNKKMRDDRC
>Desulfotalea_psychrophila
MSFEPKIIAFCCNWCSYAAADLAGVSRMQYPHNVRIIRVMCSGMVHPEFVMDALHQGADGVMVLGUHLGECHYLDGNYIAETRSDMITSMLEDMGYEKERYGVSWVSSAEPDKFVKAVTEMTARIKKLGPVQTESPAQAV
>Desulfotomaculum_reducens_1
MSVPEEKVQNNSEYEPKIIAILCNWCSYTGADLAGTARIQYPPNVRIIRVMCSGSVDPLYMIKPILDGGDAVLVGGUHEGDCHYGSGNYKARRKVAIARNVLQQLGIPEERLWLRFISASQGAYFGEVISEMTEKLKKLGPNPLR
>Desulfotomaculum_reducens_2
MAEREPKIVAFLCNWCSYAGADLAGVGRLQYPPNIRVVRVPCSGRINPLFIMGALRSGADAILTSGUHPGDCHYVSGNLVARRKFALMKNLLNYMGVEKDRVNFTWVSASEGARFADLITDLTGKVKEMGPNKGLFRKVE
>Geobacter_metallireducens
PSVVGFLCTWUAYGAADLAGVSRLQYTTETKIIRVMCTGRVDLAFVLRAFSKGADGVFIGGCWPGECHYVTEGNYDVLKNVHIAKKILERIGINPDRLRLEWIAASEGMRYAEVMNDFGKRLKELGPLGKGEGIEPGALKLRLEAANKLVPYVKLVERERLRQRFKTEQEYTDFFASDELKKLFDELVANKLAVSQITLLLQDKPLNTGEIVTTLGMNASEVSRHLKSATMHGLVRFDEELKRYALA
>Moorella_thermoacetica
EPKIVAFCCNWCAYAGADLAGLNRLQYPANVRVIRVPCSGRVNPQFVLRAFQRGADGVLVSGUHPGDCHYVSGNYFTRRRFLLLQRVLQFMGLEPERLQARWVSGSEGPRFAQVITEITEEIRALGPN
>Syntrophus_aciditrophicus_1
MADLRFKPRIIGFVCHWUAYGAADLAGVSRLQYTSEMRLVRVMCTGRVDFTHILRSFADGCDGVFVGGCHLGECNYITNGNYHAQNMVALTKKLLERIGLNPERLRMAFMSGAEANLYTEHVNSFVKKIKELGPLGVMEGIGKEDLDARLAELIRQVPYIKIMTNEKLAKQLTNHEDVEKLFTTEDVEKLFSEKISYYIDPEKCQACMTCARRCPMDAIISAKKEVHIIEQDKCIRCGACFAACPPQFSAIVKLVGQPAPPPLPEGQRAVVKKSKEATA
>Syntrophus_aciditrophicus_2
MADLRFKPRIIGFVCHWUAYGAADLAGVSRLQYTSEMRLVRVMCTGRVDFTHILRSFADGCDGVFVGGCHLGECNYITNGNYHAQNMVALTKKLLERIGLNPERLRMAFMSGAEANLYTEHVNSFVKKIKELGPLGVMEGIGKEDLDARLAELIRQVPYIKIMTNEKLAKQLTNHEDVEKLFTTEDVEKLFSEKISYYIDPEKCQACMTCARRCPMDAIISAKKEVHIIEQDKCIRCGACFAACPPQFSAIVKLVGQPAPPPLPEGQRAVVKKSKEATA
>Syntrophus_aciditrophicus_3
MTTGLEFKPKILGFVCQWUGYGAADLAGVSRLQYATDIRLIRVMCSGRVDLTHIFRAFSKGADGVFVIGCHLGECNYITHGNYHALSTVLIAGKMLEHIGLNPERLRIEFISAGEGIRFAETMNDIEKNVKAMGPLGVAEGIANDTLAAGLEAATRLIPSIRLVERERLRLSPDLKTREDVEAFFNSDEVNRIFEDLIGDKLTISEIMSLLRQQPLSTGEIAQRLGLTPSAVSRHMNTSSKHGLVRYDVEQKRYALA
>Syntrophus_aciditrophicus_4
MTTGLEFKPKILGFVCQWUGYGAADLAGVSRLQYATDIRLIRVMCSGRVDLTHVFRAFSKGADGVFVIGCHLGECNYITHGNYHALSTVLIAGKMMERVGLNPERLRIEFISGGEGILFAETMNDIERKVKAMGPIGEAEGIGKDTLAARLDAVTRLIPSIRLVERERLRLPLGKKREEVEAFFNSDEVNRIYDELIADKLAISEIMSLLRQQPLSTGEIAERLVLSPSAVSRHMNTSSRHGLVRYDTELKRYALA
>Syntrophobacter_fumaroxidans_1
EPVIVSFCCTYUAYSAADLAGSMRLSYPSNIRIVKVPCTGSVAPIHLLRTLEKGADGVFVAGCLEGDCHYQAGNLRARKRVDYVQEILKSIGIEPERVVMYNLSAGEGPRFAEIAVEMTEKIRQLGPNPIKRQGDAKETA
>Syntrophobacter_fumaroxidans_2
MDHEPKIIGFTCNWCTYAAADLAGVSRMQYPPNIRLVRVMCSGMVHPRLVVEALTLGADGVMVMGUHLGECHYLDGNHKAQARARVITEMVEAIGLEPERFQLVWCSSAEADRFVDAVTQMTNKLVELGPSPYGRRAQQAAAS
>Syntrophobacter_fumaroxidans_3
MEPTIEEEYDMSAEYEPRIIAFCCNWCAYAGADLAGVSRIQYPPNIRVIRVMCSGRVSPDFILKAFQLGADGILVSGUHIGDCHYLDGNEKAERIVSMTRELLGLMGIDNERLELQWVSSAEGARFAEIVTNFTNKVKKLGKSSVGAAA
>Syntrophobacter_fumaroxidans_4
PKILVLCCTWUGYAAADFAGVSRMQYTTDVRIIRLMCTGRVDPTMVADAFIDGADGLMVVGCHFGDCHYISGNFQGKVKVGVAGRTLAYAGLNPARVAFNQCSSAEGERFVNLVTAFHRDIARLGPLGTGDRLPLPQLKAKLAVARIALEKEKIRWVVGKFTEFNTMGNKYGERFTEHEMWRTLDTIIMDEMATRQILGELKNGPAAVKNLAARLELPAPHVLRYVLALQRRGFVALDGIEGPSPVYRLVPEQAAASAAA
>Syntrophobacter_fumaroxidans_5
MSETFEPKILAFLCNWCAYAGADLAGVSRFQYPPTIRVIRTMCSGRVDPLHVVEGLKSGFDGVFVFGUHLGDCHYLEGNVYTAKRMKIVELLLGLSGMDRNRMQLRWVSAAEGQIFADFVTELSKVIQDLGPFDPEENKLRLAAVEGALNSPRLRWLIGMDRQITERENVYHAKLDENTYQELLRTAAEEEYQKALILEVLRDGPQSVRDISGKTGLPVYTVSQRLSDVEKTGQAEFCGYEGTTPKFIRLAA
>Syntrophobacter_fumaroxidans_6
PVIIGFLCTWUAYAAADLAGVSRMQYPPHLRIIRVMCSGMVNPELVVHALTQGADGVIIMGCHLGECHYLEGNFKTDARFEGTRVVLENCGVDAERFETVWVSSAEAPKFAENVVRFSEKIRKMGPNPLRVQKVVNA
>Syntrophobacter_fumaroxidans_7
PVIVGFLCTWUAFAAADLAGVSRSQYPPNLRIVRMMCSGMVSPDLILRALSKGVDGVLVLGCHLGECHYLEGNYMAAKRVALLKQLLAFSGINPDRLRAEWLSSAEAPTLVRVATEFSEQIKALGPSPLRMAA
>Syntrophobacter_fumaroxidans_8
MSDSFEPRIVAFLCNWCAYAGADLAGVGRMQYPTNVRLIRLMCTGRMNHGFLLNAYKAGADGVMVSGUHIGDCHYLGGNEKCKKVVEDTWKVLKLLGIDERYLRLKWISASEGVIFAEEIRSFTKLLKELGKNPLAEKEPAAADMEAATPRAAAAG
>Syntrophomonas_wolfei
MSIDKSEWQPKIIVFACNWCSYAAADLAGLNHLEYPADVRIIRTPCSGRMDPLLVLRAFNRGADGVLLSGUHPGECHYGSGNYYNRRRHTIMKSLMEYLGIEAGRYQTAWISGAEGIKFQQTMQKLVEDVKKLGPNYKLREAK

#Heterodisulfide reductase, subunit A (HdrA)
>Carboxydothermus_hydrogenoformans
MKRIGVFVCWCGSNIGGVVDVPRVAEAAKEMPNVVFATDYKYMCSEPGQELIIKAAKEHNLDRVVVASCSPRLHEQTFRKAAERAGLNPYMFEMANIREHVSWVHAQEKEKATEKAIELVRRAVFKAARLEPLYKSAIGITKKALVIGGGIAGIQAALDIADAGYQVILVEKEPTIGGKMAQLDKTFPTLDCSSUISTPKMAAAAQHPNIKLYTYAEVTEVSGYIGNFEVTIKQKAKSVDHNKCTGCGTCWEKCPTKVDSEFDLGLGKRKAIYIPFAQAVPNKPVIDRTTCRQFTKGKCGVCQKVCPTGAVDYDQQDEYIKEKVGAIIMATGYDLFEWEKVYGEYGYGQYPDVITGLHFERMASASGPTGGKIIRPSDGKEPKTVVFIKCVGSRDDQKGKSYCSRACCMYTAKHAHQVLEKIPGAQVYIFYMDVRTAGKMYEEFYAKTLEDGAQYIRGRVSKIYPLGDKLIVRGADTLAGVPVEIEADLVVLATAMVPAKGSEEIAKIVGFSLDKDGFFQEAHPKLGPVETTTGGVFLAGACQGPKDIPDTVAQASAAAAKVIGLLSKDQLAAEPIVSQVNEALCSGCELCKPICPYKAIDMKKITERVHGKVIERTVATVNTSLCQGCGACTVACRVGALNLKGFTNEQLLAEVEAICL
>Desulfotalea_psychrophila
MLDKKKVGSVMIVGGGVTGMQSALDLADAGYFVYLIEKSGAIGGAMAQLDKTFPTNDCSMUIIAPKLVECGRHLNIKLMTLSEVTNIAGSAGDFTVTVKESPRYVDMDKCIACGACTDKCPKKVDSEYDEKTGKRKAIFVKYAQAVPLKYQIDPLNCLRLTAMRNGKEKLPCGFCEQVCDAGAINYNDTEKTHELNVGAVVLAPGFESHDPTGDGVWGYGVYPNVITAMQLERYLSASGPTEGHIVRPSDGQKARKIAFLQCVGSRDQNLCDNGYCSSVCCMYAIKEAVMAKEHVAGLETDIFYMDMRTHGKEFDKYMEKAKEKSGVRFVRSRVNGVEPQGEAGDLRLKYMNENGHQIEECYDMVVLSVGLQTPKHVLELAKTAGIEITKDNFAKTPDFAPVQTSREGVFTCGAFAGPKDIPQSVVEGSAAAAAVAELLA
>Desulfotomaculum_reducens
MNRIGVFVCWCGSNIGSVVDVPRLATEAAKFPGVVFSTDYKYMCSVPGQDLIVQKISEYRLDKVVIASCSPRLHEQTFRKTLERAGLNPFMMRIANIREQCAWVHSRQKDGATEKAIALVRRAVAKANNTEPLYEERIPVTKRALVIGGGIAGIQAALDIADAGHEVVLVEREPTIGGKSAMLDKTFPTLDCSGUIVTPKMVAVVQHPNIKLYTFAEVCEVSGFIGNFNVRIKQKPKYVDHNKCTGCGTCWEKCPAKVPSEYNLHLGQRKAIYISSPQAVPNKPIIDPKGCRMLLSGKCGVCQKVCQAEAINYKDTEQFFEEQVGAVVMATGYDLFDWAGSYGEYGHSKYPDVISSLQFERLLNSSGPTGGKILRPSDSKEPKSIVFIKCVGSRDESKGKSYCSRACCMYTAKHAQQILEKIEGARVYVFYMDVRTPGKGYEEFYQRSVNEGACYIRGRVSKIYPKGEKLVVRGADTLLGRPVEVETDLVVLATAMTPSRGSDELAKVVGFTTDKDGFYQEAHPKLKPVETNTGGIFLAGCCQGPKDIPDTVSQASAAAAKVIVLLSKDELATNPMVSQIDERRCTGCMACRDVCPFNAIEEKLITDKSMGQGVQRTVAAINTGLCQGCGACAATCRCGAADLKGFTNQQVMSEIIALCI
>Moorella_thermoacetica
MKRIGVFICHCGTNIASVVDVKKVAATAGNFPGVVYATDYQYMCSDPGQELIRKAIKEQRLDRVVVASCSPRLHEPTFRKTVESAGINPYLFEMANIREQCAWVHARDKERATAKAIDLVRAAVAKVSRDGPLQAATIPITKRALVIGAGIAGMQAALDIADAGYEVVLLDREPTIGGNMVKLDKTFPTLDCSAUISTPKMVAAAQHPHIKLMTYAEVENIAGYVGNFEVTIRQKARSVDAGKCTGCGTCWEKCPTRVDSEFDLGLGKRKAIYLPFPQAVPAVPVIDREHCRQFTKGKCGVCQKVCPAKAIDYEQQDEVITENFGAIVVATGYDLFKWEEVYGEYGYGKYPDVITGMHFERLNNASGPTGGKILRPSDGKEPKTVVFIKCVGSRDEAKGKSYCSRACCMYTAKHAHQVLEKIPDSQAIVFYMDIRTPGKAYEEFQQRSVHEGAIYVRGRVSRVFQEGDKLIVRGEDTLLGRQVEVAADMVVLATAMVPSHGWEKVAKMIGLQTDKDGFFQEAHPKLRPVETFTAGVFLAGACQGPKDIPDTVSQASAAAVKVCQLFAKDEMATDPMIAAVDESICSGCAMCEKICPYKAISIKTITERVAGRQVSRRVASVNNGLCQGCGTCSVACPSSAMNLRGFTNEQILAEVDAVCL
>Syntrophus_aciditrophicus_1
MEKANSNFGDVMVVGGGISGIQASLDLATAGFKVYLVEKSPSIGGHMAQLDKTFPTNDCSMUILAPKLVEVGRHPNIEVLTYTEVDRVAGEVGDFKVTLTKKPRYIIEDKCSGCTTCVEYCPVVYPDVYNQEISKNKAVHVYFAQAIPLVTYIDESCLYLKEDKCRICEAVCKQDAIDFSQVPEQMEVNVGAIILSAGLEPFDPRLSKEYHYGEFANVVTGMDFERLLCATGPYGGEILRASDLKHPHKIAWLSCVGSRRVTEGENSYCSMVCCTYSQKHAILTKDHDPDAECTIFHNDVRSYGKDFERYVDRTEALPGIRFIRSYVSIVREDPVTKNVFVRYSTPDEGVKEEEFDMVVLSVGLAPPLEVKAMAEKFGIELNEHNFCKVDPRNSLQTSRPGIFVSGGFQGPLDIPESVFGASGAGSQCGELL
>Syntrophus_aciditrophicus_2
MEKANSNFGDVMVVGGGISGIQASLDLATAGFKVYLVEKSPSIGGHMAQLDKTFPTNDCSMUILAPKLVEVGRHPNIEVLTYTEVDRVAGEVGDFKVTLTKKPRYIIEDKCSGCTTCVEYCPVVYPDVYNQEISKNKAVHVYFAQAIPLVTYIDESCLYLKEDKCRICEAVCKQDAIDFSQVPEQMEVNVGAIILSAGLEPFDPRLSKEYHYGEFANVVTGMDFERLLCATGPYGGEILRASDLKHPHKIAWLSCVGSRRVTEGENSYCSMVCCTYSQKHAILTKDHDPDAECTIFHNDVRSYGKDFERYVDRTEALPGIRFIRSYVSIVREDPVTKNVFVRYSTPDEGVKEEEFDMVVLSVGLAPPLEVKAMAEKFGIELNEHNFCKVDPRNSLQTSRPGIFVSGGFQGPLDIPESVFGASGAGSQCGELL
>Syntrophus_aciditrophicus_3
MEKEQIYKSFGEGGFGDVMVVGGGISGIQASLDLATAGFKVYLVEKGPSIGGHMAQLDKTFPTNDCSMUILSPKLAEVGRHPNIEILSYTDVDSIVGEAGDFTVTLIKKPRYIIEDKCTGCGTCTEYCPVQYPDRFNQDISYSKAVHVYFSQAFPLVAYIDESCLYLKEKKCTLCERVCQAGAIDFGQKPQKVEINVGAVILATGLEPYDPGANPEYHYGEFANVVTSMDFERLLSATGAYGGEILRASDLKHPHKIAWISCVGSRRVTEGENSYCSGVCCTYNQKQVILTKEHDATAECTIFHNDIRSFGKDFERFYQRTADLPGVRFIRSYVSIVREDPVTKNVTIRYSTPDEGVKEEDFEMVVLSVGLNPPEEAKAMAGKFGIDLNAHGFCLTDSTNPMETSQAGIFVSGGFLGPADIPDSVLTASAAGSQCGELL
>Syntrophus_aciditrophicus_4
MEKEQIDQLCKSFGNINFGDVMVVGGGISGIQASLDLATAGFKVYLVEKGPSIGGHMAQLDKTFPTNDCSMUILSPKLAEVGRHPNIEILSYTEVDSVDGEAGNFTVTLTKKPRYIQMDKCTGCAVCTEYCPVQYPDPFNQNISRNKAIHVYFSQAFPLVAYIDESCRYLKEKTCALCEGVCKADAIDFHQKPQKVEINVGAVILAAGLEPYDPRANPEYHYGEFVNVVTSMDFERLLSATGAYSGEILRASDLKHPHKIAWISCVGSRRVTEGENSYCSGVCCTYNQKQVILTKEHDAAAECTIFHNDIRSFGKDFERFYQRTADLPGVRFVRSYVSIVREDPVTKNVTIRYSTPDDGVREEEFEMVVLSVGLNPPAEAQAMAGKFGIDLNAHGFCLTDSAKPMETSRAGIFVSGGFQGPADIPDSVLTASAAGSQCGELL
>Syntrophobacter_fumaroxidans_1
MNREVLVIGGGIAGIQASLDLAEMGIKVHLVERLPSIGGKMSQLDKTFPTNDCALUILAPKLMDVGRHPNIRLLAYSELEKVEGEAGSFRATIRKKARYVDESKCTGCGACNEKCPTPVTDVYNLGLGRTKAIYRYFAQGIPSTYTIDATQCRNFQPGKKCGVCAKTCQAGAIDYKQEDKTVEVEVGAIIVATGYELFDARRIPEYGYGRFPNVVTALEFERFLSASGPTHGHVYRPSDLALAAKLPETEKAAQRAIKGLERYEKHFGLTSDAFYIEHEAGARTGDEDYDKWAEAIREFRRLDGDLRVLKEKVESMESAHRLAFIQCVGSRDIRYNRYCSGFCCMHAIKEAIIAREHDKESAVYIFGMDIRAVGKGFEEYKLRGANEAGIQYVRSRVAEITEGKDHELVLWYEDTKERVVKQLPVDMVILATALEPSPSTKQLSEIIGLEVNDFGFFKTKQSPPLDTTKPGVFVCGCAHSPMDIPESVAQASSAAARAAQVLSGSEPMSLAS
>Syntrophobacter_fumaroxidans_2
MLILEEKIGAVLVVGGGVAGMQAALDLANSGYFVYLIERSGAVGGSMAQLDKTFPTNDCSMUILSPKLVECGRHLNIQLMTLTEVIRVEGELGHFRVTLRRHPRYVDMDHCISCGECAKVCPVEVKDEFNEKMSIRKAIYVKYPQAVPLKYQIDGRNCIRVRGGDCGGCEKVCPSGAVRFDEEEAIVEVEVGSIVLAPGFRPFNPSGIQNWGYGVFPNVITAMELERFLAASGPTDGHLIRPSDGKQIRKIAFVQCVGSRDINKAGRGYCSSVCCMYAIKEAMIAKDHVKELDISIFFTDMRTHGKDFERFYERARQRGIKFFRCRVPSIEPAEESGDLYFRYLTDEDKQIRDEFDLVVLSVGLDSPADIQKLADCVGIELNQNRFARTSSFTPVTTSKPGVYACGVFTGPKDIPLSIIEASAAATAAATPLSDVRYSLSRQKTFPAERDVSGEELRIGVFVC
>Syntrophobacter_fumaroxidans_3
MTGMVMANSDKNEKIGSVMVVGAGIAGMQAALDLANTGYYVHLVDRSPTVGGLMAQLDKTFPTNDCAMUVISPKLVEVGRHLNINIITNTEVEKLEGEAGHFTVTLKSEPRYIDLSRCTGCGQCAQVCPVTAVNEHNCGLDRRAATYIRYAQAVPLVFSIDPNVCIGCGLCQKVCLAEAVTYGDTPKRAELEVGAVIVATGNEVFDPAIFDTYNYANLPNVITSLEFERILSASGPFRGHLMRPYDREEPKKIAWLQCVGSRDLHHCDNSYCSGVCCMYAIKEAVIAKEHSHSGLDAAIFFMDMRTYGKDFEEYYDRARNEHGVRFIRSRIHSVEPIGDGDLEITYANETGEMKSEIFNLVVLSVGFQVGMEGVRLASTLGIDLNKNRFAGTDSFAPVAASRPGVFVCGAIQGPKDIPQSVMEASAAASAAGLLLNERRWSLARVKEKAVETNVVGERPRVGVFVCQCGI
>Syntrophobacter_fumaroxidans_4
MTNPINGSVLVVGGGIAGMQTALDAANSGFYVHLVERRPAIGGAMAKLDKTFPTNDCAMUIIAPKLVEVGRHLNIELHTLSEVMSITGEPGDFRVELLRHPRFVDMEKCIACGLCAEKCPRKVEDQYNEGLNKRKAAYLLYPQAVPQKYAIDKDHCIYFEKAGKCRACEKFCPAGAIRFDDREETVTLQVGSVVLAPGSATFDPSNIRTWGYGMYPNVITAMELERLLSASGPTEGHLVRPSDHKEVRRMAFLQCIGSRDLNKASHGYCSSVCCTYAIKEAMIAKDHVKDLDVSIFFMDMRTHGKEFERFYERAKQQGIRFHRCRVHSLEPVTDSNNVYFRYIDDRGRQIEDEFDMVVLSVGLCTSAPAVELARRAGIDLNGNHFVDGSSFNPVATSRPGVFACGTFTGPKDIPQTVMEASAAAAEATRELAPARNLLTRAKTFPDERNVTGEEPRIGVFIC
>Syntrophobacter_fumaroxidans_5
MKEHGSGVVGSVLVIGGGIAGMQAALDLANSGYYVHLLEKGPAIGGGMAQLDKTFPTNECAMUIISPKLVEVGRHLNINLLTNSQLQSLSGTEGNFHAEVLQKPRYVDLDKCISCGACAGKCPTVVIDAFNAGLGKRKAIYKYYAQAIPSGYAIDAENCRQLGHGKKCGICAKVCPADAVDYGQKEKLLNLQVGAVILATGFQAFDPTRIDTYGYATHPNVVTALEFERLLSAGGPTSGHLHRPSELVLKEEISALETEIEKLDRRTRQAGDKDGSSPAGGIEHRGRLGAALAELTNKLAAEHEPKRIAWLQCVGSRDINVCDNGYCSGVCCMYAVKEAVIAREHAGGDLEAAIFFMDMRTYGKEFEQYYNRARDNGVRFVRSRVHSVEPDIGTGNLRLGYVKESGEPAEEEFDLVVLSVGLESSPEVRELAGKLDIELDHYQFAKTGSFAPVATSRPGIYACGVLQGPKDIPVSVMEASAAAGAAASNLAAARHTLVQKKTFPEERDVRSEDPRIGVFVCNCGVNISSVVRV
>Syntrophobacter_fumaroxidans_6
MSNDVLVIGGGIAGIQAALDLADMGVRVHMVEKLPSIGGKMAQLDKTFPTNDCAIUILSPKLLDVGRHPRINLMAYSEVEQVSGEAGSFKVKVRKKARFVKEDCCTGCGACAEKCPTAVVDAYNAGMGSRKAIYKYFPQGIPSVFTIDAAACRQLGQGKKCGVCAKVCQANAIDYEQKDRELEIEVGAVILATGYEVFDPSVMPEYGYDRIPNVVTALEFERLLSASGPTAGHLERPSEIALEKDIEDAEKEVKKLGRQVKQLEDKHGKASAEIAGLVASGAASDEESRQWAESAGKLESLEAELATMRARKAAAQTAKRLAFIQCVGSRDFRHNRFCSSYCCMHSVKEAMIAHEHDNEVTSSIFCMDLRAVGRGFEEYKLRGGKQANIRYVRGRVAEITEGEGENPVVWFESTTQQQVIGESFDMVVLATACVPSVSTRPLAEMFEVELDGNGFFKTDPLAPLNTTRPGVFVCGCAQGPMDIPESVAQASSAAAKAAEIVAPARQAAAAGQ
>Syntrophobacter_fumaroxidans_7
MPDRVRRNPDRFGLGTRPKQQNDKRSFGRDSNMGKTNGLTAQPRIGVYVCHCGLNIGRTVDCGAVAQAASVLEDVVVARDIPYACSEPGQQGIKEDISEHRLDRVVVASCSPRLHEPTFRQMVNAAGINPYLMEMANLREHCSWVHMNDPVAATEKAVDLTKMAVARVRGLRPLEPVRLPLNKKTLVIGGGIAGIQAALDLADNGYDVVLVERKPSIGGTMAKLDKTFPTMDCSIUILGPKMTDAGRHPRIKLHTLSEVVDVKGYVGNFEVKILKKARYVSEKECTACGECAKVCPVVRPDEFNLGLSSRKAVYSPFPQAVPSAYVINVNECLGHNPAVCAKCVEACDKKCINFHMSDEEILENVGSVVVATGMEPYDPTELDEYGYTRFENVLTSLEFERLVNAGGPTRGELVRPTDRKHPRSIGFVQCVGSRSARKGSSYCSNVCCMNTVKSTLVLKEHYPDVDVKVFYIDIRAFGKGFEDLYTRSRRLGVHYVRGLPGTVEEKEDGSLRVAVENTATGTVEFHDLDMLVLAIGMKPSKTVRKLQEMLGLQLTSDGFFLEAHPKLQPVDAATRGFFYAGCAEGPKDIKESVTQASAAAARAIRLMHKGEILTEPITSEVIPEHCKACGRCAEVCPYNAVTVDTKKKTPAVVNTAACAGCGTCAAECPFGAITMHHFTDVQILGQIDTLL
>Syntrophomonas_wolfei
MKKRVGVFVCDCGTNIASVVDTEKVAAAARQFPGVVFATTYKYMCSDPGQELVRNAIKEQELEQVVIASCSPRMHEKTFRKAVEDGGINAYMFEMVNIREQDSWVHHDREQATQKAIALVRMAVSKVLRNQPLQVSTIPVTRKALVIGGGIAGMQAALDIAEAGHQVVLVEKEASIGGKMTQLDKTFPTMDCAAUIGTPKMVAVAQHPNIAMITYAEVTQVKGYIGNFKATIKKKPKYVDWDLCTGCGTCAEKCPTKKLKDEFDLGLGLRTAIHKVYPQAVPGKFYIDAQNCTKLTSGKCGVCEKLCPAKAIRFDDKEEYQEVEVGAIVMATGYDLFKWEEAYGEYGYGKYPDVISSLHFERLVSAGGPTGGKIQRPSDGKEPKSVAFIKCVGSRDDTKGKSYCSRACCMYTAKHAYQVKDKIEDSEAYVFYMDVRTAGKNYEEFYQRSLNAGAKYIRGRVSKIYPRGERLVLKSEDTLLGRPLEVEADLVVLATAMVPSEGAGALAKAIGFSSDKDGFYQEAHPKLQPVETFAAGVYLAGCCQGPKDIPDTVAQASAAAVKICGLFSKNELATEPMVTQVDISKCSGCGFCVPICPYNAISLEPIQERGHHGPFTRNVAQVNSSLCQGCGACLPACRTLALNLKGFTNDQLVAEVDALCL

#Peroxiredoxin
>Alkaliphilus_metalliredigenes_1
MLRIGQPAPEFTVPSTQGELSLRDYRGKWVVLFFYPLDFTPVUSTEIPELNRNLPAFQRLNSIVLGANTDSVPTHEAWAKSIDGVSFPLLSDYDKKLSEKYEVLVKEAGGIALRGLFIIDPQGDLQYISVNNLAVGRNVGEILRVLAACQAGGACPINWEEGQETLS
>Alkaliphilus_metalliredigenes_2
MIRVGKPAPLFTAPAFHEGKFVNVSLEDYKGKWVLLCFYPGDFTFVUATEISAVAEKYPELKALDVQVLSMSVDSVFVHKMWNDHELSKMIDKDIPYPMLSDQDGRIGKMYGIYDEDSGVETRGRFIIDPDGNVQGYEVLTPPVGRNVEESIRQVKAFQLVRETKGGEVAPSGWKPGKTTLKPGPDLVGNVWKVWKVSEAFED
>Anaeromyxobacter_dehalogenans_1
MALEVGKKAPDFALPDEDGNVVKLSSFKGKRVVVFFYPKANTSGUTQEASDFRDEVDAFTKKKVAVVGISKDAPAAQKKWKEKLGLPFPLLSDADTAVQQAWGVWKEKNMYGKKVMGTERTTVVVGPDGKVEQVFPKVKVDGHVASVLESL
>Anaeromyxobacter_dehalogenans_2
GDKAPDFTLPDTDGKPVSLSSLLESGPVILAFYTKAFTPGUTRELSAYRDRYADVANKGAQVVGISTDSVETQRKFKDELKVPYRLLSDEGGKVAKQYGGTMPVVGLANRATYVLEQDGTIKEIVTGSAAIDPAGAITSCPLHKGKKG
>Anaeromyxobacter_dehalogenans_3
GDEAPDFELMATGDTAGKGAARRKVKLSDYRGRKNVVLAFYPAAFTPVUTVQMPSYEEDLSEFERRNAQVLGISTDQVFTNEAWAKSMGGLSYPLLSDHWPHGQVCSAYG
>Geobacter_metallireducens
MSLEGKQAPDFTLEGSDGRKHSLKDYAGKTTVIYFYPKDSTPGUTKEANGFRDLKPEFDKLGIGILGVSKDSLKAHDKFVRDQEIPFTLLSDPDTTMMTAYGAFGNKLLYGKTTLGVIRSTVVVGPDGTVMKHWPKVAKADAHPAQVLDYLRKTAA
>Pelobacter_carbinolicus
GKEAPDFTAPAYYRGEFTSVKLSDFLGKWVVLCLYPGDFTFVUATEIAAVAANYKKFQDLGVEVLTMSIDSVFVHKMWNDKELSKMVDGGVPFHMLSDAGGKVGMAYGAYNEDAGVENRGRFIIDPDGVIQAYEVLSPPVGRNVSETFRQIQAFQLIRATEGAEATPSGWKPGKLTLKPGPDLVGKVWEVWSVDMESD
>Symbiobacterium_thermophilum
GEVAPDFTLESTEGPFTLSALRGRKRALIIFYPKDNTPGUNRQLAAARDAAAAYAARDVQVVAVNPGSLASHQRWAEKNRFGFPICADEGKHVARAYGVLNALGFIARTVVLVDRNGIVRWVQPGMPATETILAAVDALGEQA
>Syntrophobacter_fumaroxidans
MSEPVRLTPGKDAPEFCLTSSDGAQVCLSDLRGKWVVLYFYPKDGTSGUTTEALEFSGLKEDFTRLGAVVLGVSKDSMQSHRKFIEQRDIRITLLSDEEKEVLEAYGAWQIKKMYGKESWGVVRSTVLIDPEGKIAGAWPKVSRAAGHAFDVLEALRNKVE
>Syntrophomonas_wolfei
VLLCFYPGDFTFVUATEISAVAEKYEEFKNLGVEVLSCSVDSIFVHKMWNDHELSKMINRDIPFAMLSDQDGSIGKMYGIYDEDSGVETRGRFIIDPDGIIQGFEVLTPPVGRNVKESIRQIQAFQLVRASEGTEATPSGWRPGKQTLKPGPDLVGNVWKVWKVSEAFEE
>Syntrophus_aciditrophicus
MLKKGDQAPGFILSDQFGNTIKLENFRGRKVLLYFFPKAGTSGUTKQTEAVRDALAKLNGAGVEALGISPDSKAAQKKFSDKLHLKFSLLSDHDHAVAEAYGVWGEKTLYGKKYFGIIRSAFIIDEEGRIMAAWYKVSPADTVPKALGVLEII
>Bacillus_sp
MREAFQAEDLAKQPMPFTASKGDPAPLFTADAVIDQGIQKVSLQDFQGQWVLLFFYPSDFTFVUPTELAAVAAIYPYVKNMNVEVLAISTDSVYSHKVFKETSPSLKHVTFPLLSDRTHSISKAYRVLDENSGASFRASVFLNPEQIIQAKLIYPGNIGRNLHEHVRILQALQYAKQTGKGTPANWMPGQQGMMSDPNMIGKI

#HesB-like
>Alkaliphilus_metalliredigenes
MQILLTDAAKSAIQEENRADKAVRIFVSGFGUGGPTFTLSLDEAKESDVKKEVEGFGFVIDKSLDEQFEAVNVDFKKGIFGRGYVITLTSDGGGCCS
>Bacillus_sp
MKITDQARDILKQMFEKENARNIRIYFAGYGUGQPKVGLALDEPEEDDNVSTINEITVAIDPIIEPNVEDLVLDLSGDKKGLVLLGNTGNCC
>Clostridium_perfringens
MSNEAYTEFKSFLQENGVEKFDIRINLAGVGUGGPVFNIVLDEQSDNDEVVKIEDITFFVDKELVKDFEGFTLLSSDENGGRGLSLKPVKESEGGCSSCSSCH
>Desulfitobacterium_hafniense
MQISEKAAEKLKEIIATQDNPDHTLLRVAFRGFGUGGPQLSLTLDELTHEDDISIESQGITVVYDANLEQYVSDSVIDYSDSSLNRGFSIKSEGLSSC
>Desulfovibrio_desulfuricans
VYLAPGGUSGPRLALALDEPNESDNVYEVKGFTFAVNKELMERAESIRIDLSYMGFQVESGQPLGSGGGSCSSCSSCG
>Desulfovibrio_vulgaris
MFELTDNARKELEAYFADKQKTPIRVYLAPGGUSGPRLALALDEPNESDNVFKEGDFTFCVNSDLLSQIESVRIDLTYMGFQVEPGKPLAGGGGSCGGCGSSSSCCS
>Desulfuromonas_acetoxidans
MLTITDEARNELKTILEQNPGKSLRVTLAGFGUGGPSLGLTLDESTDEDKQLNINEIDVLLDPQVARFSEDQVIHFVQDGFSITSKKGDGCGGSCGGSCG
>Geobacter_sulfurreducens 
MTITDAAKAVLAPIVGEHPGKILRVVFEGFGUGGPRLGLVLDEPADNDARMVLNGIEVAVTSNFRSLLDDQILDYITNEQGEGLVFRRESGDVCC
>Symbiobacterium_thermophilum 
ITITPEAAAEIARRLEGKPEKVGFRIFVQGYGUGGPSLGLALEEPRETDVTIVEGDARVYLEQQVAKWFQGAELGFEQDPWGGEFTFKHPNMGSC
>Syntrophobacter_fumaroxidans
ISITTKAEEVLKDYFKEKEIVPIRVFLQMGGUSGPSLSMVLDEPKEQDEVFKINGFTMVIDRELLGKVKSVNVDYVVHPGMGAGFKLTAEVPVGGGGCGSTSCHC
>Syntrophus_aciditrophicus
MTKFRESITIRRTKFNRRQIFCSLPEEKIMFQVSEKAGEKLQEFLQNVAEVQPVRLMLTEGGUSGLSLGLALDELRDGDEEFHEQGITFLVTRDLFEQIKPVFVDFVETDRGSGFLVTSALDDGEGGGCGGTCSC

#Glycine reductase selenoprotein A (GrdA)
>Alkaliphilus_metalliredigenes
MSLFDGKKVIIIGDRDGIPGPAMEECLKGTGAEVVYSSTECFVUTAAGAMDLENQKRVMDLTEKHNAENVVVILGAAEAEAAGLAAETVTNGDPTFAGPLAGVQLGLRVYHAVEPQFKDAVNAEVYEDQIGMMEMVLEVDAIIEEMSNIRNEFGKFKD
>Carboxydothermus_hydrogenoformans
MAILAGKKVIAVGDRDGVPGPAIAECAKSAGAEVVFATTECFVUTAAGTMDLQNQARIKELAEELGGENIVVLLGAAEPDTASLAAETVTLGDPTFAGPLAGVSLGLKVYHILEPEIKAEIDPAVYEEQ
>Clostridium_difficile
MSLLSNKKVLIIGDRDGIPGPAIEECVKTVEGAEVVFSSTECFVUTAAGAMDLENQNRVKDAADKFGAENVVILLGAAEAEAAGLAAETVTAGDPTFAGPLAGVALGLSVYHVVEEPIKSLFDESVYEDQISMMEMVLEVEEIEEEMSGIREEFCKF
>Desulfuromonas_acetoxidans_1
MNMFDGKKVIIIGDRDGIPAPAVVECLKNTGADVVFSSTECFVUTAAGAMDLENQNRVKSMTEEFGGENIIVLVGAAEAESAGLAAETVSNGDPTFAGSLAGVPLGLKVYHVVEPEFKAAVPEEVYSDQIEMMEMVLDVDSIVEEMTEIRTQYCKYL
>Desulfuromonas_acetoxidans_2
MNMFDGKKVIIIGDRDGIPAPAVVECLKNTGADVVFSSTECFVUTAAGAMDLENQNRVKSMTEEFGGENIIVLVGAAEAESAGLAAETVSNGDPTFAGSLAGVPLGLKVYHVVEPEFKAAVPEEVYSDQIEMMEMVLDVDSIVEEMTEIRTQYCKYL
>Photobacterium_profundum_1
MLKDKKVIILGDRDGIPGQAIEACIKSAGAHVLFSTTECFVUTSAGAMDLENQKRIKGFAEEFGAENILIVLGGAEAEASGLACETVTNGDPTFAGPLAGVQLGLSCYHVVEPEIKNNVDADVYDEQIGMMEMVLDVDAIIAEIKGYREQFGKYVLAEAEV
>Photobacterium_profundum_2
VFATKTAIILGDRDGIPGQAIEACIKTTGAHVAFSTTECFVUTSAGAMDLENQKRIKALADEFGAENIIVILGGAEAEASGLACETVTTGDPTFAGPLAGVQLGLSCYHVVEDAIKEAVDPAVYEEQIGMMEMVLDVDAIKAEMQQYREE
>Symbiobacterium_thermophilum
MELKGKKAIILGDRDGIPGPALEACVRSAGAEVVFASTECFVUTSAGAMDMENQRRVKELAEKYPKEDLVVILGGAEAEASGLAAETVSNGDPAWAGPLAGVQLGLKAYHIFEPEIKEQIDPNVYEEQVSLMEMVLDVEAIVQEVRSIREKYAAW
>Syntrophus_aciditrophicus
MFKGKRVIVFGDRDGVPGPAIAACMRAAGAEVVMVATECFVUTSAGAVDMEMQATIKKLVDDLGTSDLVVVIGAADAEVAQVTAETVTFGDPSFAGPLAGVSLRLPVYHILEPEVKQAIPHDIYDEQAGFLELVADTEEIGKRFKEIR
>Thermoanaerobacter_tengcongensis
MLEGKKVIIVGDRDGIPGPAIEECIKTTGAEVVFTATECFVUTAAGAMDLEIQGRIKELAEKYGPENVVVILGSNEAEAASLAAETVTNGDPTYAGPLAGVPLGLRVYHILEEEIKKEIDPNVYEEQVGMMEMVLDVEAISKEVRSIREQYSKY
>Treponema_denticola
MVDLKTKKVIIIGDRDGVPGEAIKLCAESAGAEVVYAATECFVUTSAGAMDLENQKRVKDLAEKYGPENVIVLLGGAEAESSGLACETVTVGDPTFAGPLAGVSLGLLCYHVAEPEIKSQIDPAVYEEQVSMMEMVMDVNAIIAEISEYRNKGCKFL

#Glycine reductase selenoprotein B (GrdB)
>Alkaliphilus_metalliredigenes
MSKKRVVHYINQFFAGIGGEEKADIKPEVREGIVGPGMALESALKDEIEIVATIICGDSYFNENVEEAKAEVIKMVKQYKPDLFIAGPAFNAGRYGVACGTIAKEVNDQLGIPVLTGMYPENPGADMYKKSVYIIETGNSAATMRKAIPAMAALALKMLKGESIGSPEDDKYISRGIRKNYFAEERGAKRAVDMLMKKLNKEDFVTEYPMPDFDRVEPNPAVKDLSTAKIALVTSGGIVPKHNPDRIESSSASKYGKYDISQFKDLTEADHETAHGGYDPTYANTDPDRVLPVDVLRDLETEGIIGKLHKYFYTTVGNGTSVGSSKLFAAEFAKELVADGVTAVILTSTUGTCTRCGATMVKEIERAGIPVVHMCTIVPISLTVGANRIVPTIAIPHPLGNPALDEKDEKSLRKKLVVKALKALTTEVDGQTVFED
>Carboxydothermus_hydrogenoformans
MAKFRVVHYLNQFFGQIGGEEKADTAPLKKDGPVGPGTALNGAFKGEAEVVGTVICGDSYFAENMEEALKQILSMIKEYNPDLVVAGPAFNAGRYGTACGAVAEAVVKNLGIPAVTGMYPENPGVEMYKKSVYIIATADSAIGMRNAIPKMAALGLKLLKKEEIGTPEQEGYIARGIRKNYFAEERGAKRAVDMLIAKIKGENFTTELPMPAFDRVPPNPAIKDLSKATIALVTSGGIVPKGNPDRIESSSASKFGKYSIAGVKDLTSDTFETAHGGYDPVYANQDADRVLPVDVLREMEAEGKIGKLHDYYYATVGNGTSVANAAKFGQAIAADLKASGVDAVILTSTUGTCTRCGAAMVKEIERAGIPVVHMCTIVPISKTVGANRIVPTVAIPHPLGNPALPADEEKALRRKLVEKALKALTTEVEGQTVFD
>Clostridium_difficile_1
MGKLKAVHYINQFFAGIGGEEKADTKPHVAETLPPISLQLDKLLGEDIEIVGTVVCGDSYFNENIDSASEEVLSMVKGFEPQLFIAGPAFNAGRYGVAAGTITKVVKDALNIPALTGMYVENPGADMFKKDVYVVETSDSAAGMRKALPKIAKLAVKLANGEEIGTPKDEGYIARGIRVNYFHEDRGSKRAVDMLVKKIKGEPFETEYPMPNFDRVDPSKAVKDLSKCKIALVTSGGIVPKGNPDRIESSSASKYGTYSIAGVMDLTEETYETAHGGYDPVYANLDADRVLPVDVLRDLEKEGVIGKLHETFYTTVGNGTSVANSKKYASEIGAALVADGVDAVILTSTUGTCTRCGATMVKEIEKTGLPVVHMCTVVPISLTVGANRIVPTIAIPHPLGNPALDPTEEKALRRGLVEKALNALTTEVDGQTVFEK
>Clostridium_difficile_2
MSKIRVVHYINNFFAGIGGEEKADIPPEKRAGVVGPGIAFQSQFNDDAEIISTVICGDTYFGENIESATQELLKMIKEESPDLFIAGPAFNAGRYGVACGTICKAVEEELNIPVITGMYKENPGVDMFKLDLHIVSTGNSAASLRKVVPIMTKLGLKLVRGEEIGPPEEEGYIMRGIRKNFFHELRGSERAIDMLVKKMKGESFETEYPMPEFDRVTPMKPVKDLSKIKLALVTSGGIVPIDNPDKIESSSATKYGIYDLTDMDSMSNKEFTTIHGGYDRAYVLENPNLVVPLDVVRELEKEGVIGELVDYFITTTGTGTSVGNSKRFGEEFSKKLLEDDVDAVILTSTUGTCTRCGATMVKEIERAGIAVVHICTVVPISLTIGANRIVPAVGIPYPLGNPMLGEEESKKIRKNIVLKALNALTEDIEEQTVFE
>Desulfuromonas_acetoxidans
MKKAVLYINQFFAGVGGETEADFEPEIREGLVGPALELDKQLKNAEVTHTVICGDNFIGSNQEEAVKRILEGLEGIEFDIFFAGPAFQAGRYGSACGFICRAVKEKFGVETVSSMHVENPGVLMFKKELYIAEGGHIAAKMRKDIKKMANIGDKLLAGETMLRAAAEEFFPRGIRHQFWPEEARPAAIRAVEMLQKKLSGENYQTELPIPKSDRVEIAKPVTDLSKARIALMNTGGIVPVDNPDKIQSASATRWGKYDISGMDRLESGVFKTIHAGFDPAAADADPNVIMPVDVMRAFEKEGKIGELYKDFYSTVGTGTTEAEARRMAQEIVVHMKEAQVDAVLMVSTUGTCTRCGATMVKEVEKAGFPVVILCNLIPVAKSVGANKIVPTISIPYPLGDPATSQEEQLKLRRHRVEVALDALAQDIEEQTVFKVKI
>Photobacterium_profundum
MTLRVVYYLNQFFAQKGGEEMAHIPMEVVEGSVGVGSQINTMLKDKAEVTHTIICGDSYLNENESLCCHSLKEILAQLKPDLVVAGPAFNAGRYGMACGTVAKVAHEMGIKTISGMYVENPGYELFGQYAYIAETGNSAASMRQAIPAMVKLINRFIETDGELGDPADEGYMPRGIRVNYFAEKRGATRAVDLLIAKLAGPEFTTEYPMPVFDRVDPQPAIGLLSQAKIALVTSGGVVPKGNPDHIESSSASKYGEYSIEGLDTITCATHETAHGGYDPVACNDNPNRVLPVDVLRDMEREGIIGSLHNVFYSTVGNGTAVAKSKEYGAEIAMKLQQAGVTAAIFTSTUGTCTRCGATMVKEIEKVMPVVHIATVVPISKTVGANRIVPAIAIPYPLGNPAMQPEEELYNRRQIVEKSLVALQTEISEQTVF
>Symbiobacterium_thermophilum
MRIVHYLNQFFGGIGGEEHAGVRPEVRPGPVGPGMALKAALGDAGEIVATVICGDSWFNENLEEAKATVLALIRQQNPDLVVAGPAFNAGRYGMACGAVAEVVSKELGIPVVTGMFLENPGVEVYRRYAWVVETGNSAASMRTAIPAMAALIRRLAAGQEPEPGTYLERGLRVNTFAAERGSARAVEMLVRKLKGEPYTTEYPMPSFDRVPPNPPVKDLSKAKIALVTSGGIVPKGNPDHIESSSASKYGKYYLGDLDDLTAETHQTAHGGYDPTYANADADRVLPVDVMRELEREGVIGKLHDYWYATVGNGTSVANARAYAREIAEDLKKYEVDAVILTSTUGTCTRCGATMVKEIERAGIPVVHVCTVVPISLTVGANRIVPAVAIPHPLGNPALPPDEERTLRRRLVMKALQALTTPVDGQTVFE
>Syntrophus_aciditrophicus
KAVHYLNQFFGQIGGEDKAGTEPLVKSGPVGPGVLFQELLGAEVEIAATVVCGDNYFGEHIDEATERVLSLIKGFNPAIVVAGPAFNAGRYGIACGSVCAAVVDRLGIPAVAGMHPENPGVDAYRKTVYIVETKGTTAGMREAALKMSRLVLKLVKREPLGSPEAEGYFSRGIRRNFFAGETGAVRAVSMLLKKLKGESFSTEYPMPVFDRVRPPPPVEKTGEAVLALVTSGGIVPKGNPDRLESSSATKYGKYDISERSRLTPETHETAHGGYDPTYANADPNRVLPLDVARDLEREGRIGRLYPYYFATVGNGTSVARAVQFAREIAGDLIRDGVRAVLLTSTUGTCTRCGATMVKEIERAGIPAVHICTIVPISRTVGANRIVPAVAIPHPLGDPARSREEEKALRRALVEKALRALETEIEEQTVF
>Thermoanaerobacter_tengcongensis 
LRVVHYLNQFFGQIGGEDKASIPPMVKEGPVGPGMAFKGSFGDKAEIVATVICGDSYFNENIEKATQEILQMIERYKPDVFIAGPAFNAGRYGTACGTICKAVQDKFGIPAVTGMYPENPGVDLYKKHVYIIKTTDSAAGMKNAVSKMASLALKLGFKEPIGAPEEEGYIPRGIRKNIFVEERASKRAVEMLIKKLKGEPFTTEYPMPDFDRVPPAKAVNVKEALIALVTSGGIVPKGNPDHIESSSASKYGKYSIEGIDNLTSETHETAHGGYDPVYANEDPDRVLPVDALRELEREGKIGKLYNYYYATVGNGTSVANAKRFAQNIAKELLEAKVQAVILTSTUGTCTRCGATMVKELERAGIPTVHVCTIVPISKTVGANRIVPAVAIPHPLGNPSLGPKEEYALRKKLVEKALKALETDIEGQTVFE
>Treponema_denticola_1
VHYINQFFAGKGGEDMADYKPEVIDGTAGPGTGIQGALGDAGKIVKTIICGDNFFNEHEEEAVAFVKKVLTDTKADLLIAGPGFNAGRYGMACGNAAKVAFELGIPAISGLYEENPGYDVFKAFMYTIKTGNSAVSMREAVPAIGALAKKLLKGEQICCPEKEGLLPRGVRQNYFAEERGAKRAVDMLIKKIKGEAFVTEYPMPVFDRVPPQPPVKDITKAKIALVTSGGVVPKGNPDHIEASNASHYGEYSIAGMAALSSKDSETAHGGYDPTYCNANPNRVLPVDVLRDLEKEGKIGKLHDKYYTTVGNGTAVKRAKKFAEEIVQKLVKDGVQAVILTSTUGTCTRCGATMVKEIERFLPVVHIATVVPISKTVGANRIVPAVAIPHPLGDPKMNDADEKKLRRSLVEKALKALETPISEQTVF
>Treponema_denticola_2
KAIHYINQFYAGIGGESSADSGFVVLRDKKGPAIGLEGLWHGKMIVTKVICCGDNYINLDRNFEEVCRQLKKIVEEEKPDVLIAGPAFNAGRYGMACAKICDYVRSNLNLPSVTAMWHENPAVKIYVRNNYIISSTETAAGMHKTLQDLADLALKLAKKEKIGPARIEGYLPTGHRYNEYHKKTGAERVVDMLLDKLNGRPYQTEVPLRGFERVPPAPPIHKMNKTTIALFTTGGLVPIGNPDKLKQAFAEDFKVYDISNRDTLPQGVYESIHGGYDTTAASAEPNRLIPLDALRQCEAEGIIGGIYPYFGTTCGVGTNVAVSESMGKAWARKIKEEGVGAVILTSTUGTCTRCGATICKELDRVGIPNVHINAFTSISESVGANRIVFGGGFTAPVGNPMLPLERETAYRRKIVDKALEALQTEVLSPTVF

#SelW-like
>Alkaliphilus_metalliredigenes
MKKLSIEYCTGUGYLPKALGLAEELLSKYKNDLPSLTLLPSSGGVFEVKVGEQLIFSKKEVGRFPEFNEIDDQL
>Campylobacter_fetus_1
VMQIKIFYCNSUNFRPKASRLEDELINNFPGVEVSKEIGNKGDFIVEVDGKVIYNNHDFPRPRFPDAGEVTEIIKKEFNI
>Campylobacter_fetus_2
MEVKIFYCNSUVNFLTKASSVEDELNKNFPSAKVSKEVGEKGGFKVEADGKLIYDYNSFPRPKFPDNGEITATI
>Campylobacter_jejuni
MMKVKIAYCNLUNYRPQAARVAEELQSDFKDVEVEFEIGGRGDFIVEVDGKVIFSKTQLINCESERFPYQNEINQLIKNRV
>Campylobacter_lari
MEVKIYYCNLUNYKPQAARVAEEIQNEFKDAQISTIEKGGGHFIVEVDGKIIYSKKDLFNCEVDRFPHEGEITKLMK
>Campylobacter_upsaliensis
MQIKIYYCQIUNYKPQAARVAEELQKDFNDVNVEFEVGGRGDFIVELDGKVIFSKKALKDGERFPEVGEISKLIK
>Desulfotalea_psychrophila
MKVSIEYCTRUNYLNRASSLEEELVGEFAAEVEIKPSLGGAYEITVDGKLIFSKLGLKRFPRDGEIVRIIGESI
>Desulfotomaculum_reducens
MEGIRLSIEYCTSUGYLPKAAGLAEILLRMYRNKISSFELIPSSGGVFEVKKDGELIFSKKVEGRFPEKIEITSKLGI
>Geobacter_sulfurreducens
MNVRILFCPTUSQYPIAAGLARLIEQTEENVSVELDKQAPRSEFAVYLDGEIIFSRLERGRMPEPLDIIPAIRARRHGTSG
>Symbiobacterium_thermophilum
VQRVTIEYCTVURFDERAARLAAELRTQFPDAAVELVPSRGGVFEIVADGRLVFSKKRLRRFPEPGEVQQLIRS

#Prx-like thiol:disulfide oxidoreductase
>Desulfotalea_psychrophila
MKLQDKLDAIRTEFAESASVEVIKIMHRVNEDLKHSGILGKVLKVGDQVPDFTLADTTGNAIPLSSYLEKGPLVLTFFRGQWUPYCLAELEALNGVLPQIKLEGATILAISPQRQPFSRQIVRDSELGFEILTDTGNRVAGLFGLVYPIPEDLKEIYRSFEVDLERLNGDDSWTLAMPARYLIDQDGVIASVDVNPDYSYRTEPEETLLALKKIK
>Geobacter_metallireducens
MDGEQPTFIFELQKELDAIRENFRATASPDVVTAMDRSAEELIRAGIVERALQVGSPAPDFALPNAVGREVRLSSVTARGPSVITFYRGAWUPYCSLQLRAYQKILPQLKLLGGELLAISPQTPDKTQATLLKNFLEYEVLSDVGNRVAKRFGLVYPVGAEVRRIYLGFGVDLAEYNGDDSWELPLPGTFVIDRTMTVRLSFVDADYTRRLEPAAILDTLRAMRDVGG
>Geobacter_sulfurreducens
MSPEHAATLQRTATELVLSGIVGHAATIGDRAQDFTLPNAVGRQIRLSEVTAQSTAVVTFYRGAWUPYCSLQLRAYQAVLPRLRELGGELLAISPQTPDKSQATLLKNFLQYEVLSDVGNLVARSFGLVYPLGEEMRRIYLGFGVNLADYNGDESWELPLPGTFVIDGTMTIRYSFVDADYTRRLEPATILDVLERIREERGRDDNQAS
>Geobacter_uraniumreducens
VTTGQEGINPELQAELQRLQDENLAKLPPDTVAAMRKATMELVQSGIADRALKPGEKAPDFSLPNAVGKEVQLHGLLNAGPVVATFYRGAWUPYCSLQLRAYQKILPQILTLGATLVAISPQTPDRSQATLLKNFLEYEVLSDLGNKVARQFGLVYPIAEEMRSIYQGFGVHLPEYNGDESWELPLPGTFVIDRKATIRLAFVNADYTNRLEPAAILDSLQQLQRV
>Rubrobacter_xylanophilus
MSGRRIEVGGNFPPFELPDEKGTPWNLSGQLRLGPAMLVFYRGDWUPYCNGQLVSYARKFDEFRDLGVQLAGISVDPPDNNAAMVRKLLLPFPLLSDPRGELARRCGLWNERERVAVPAIVLLDGSANVRYLYAGRDFADRPGDEEVLSAARGLKGAGEPPEGEPEVVATAADARESTRPDRPPQRLEDLLVYYRGVRFATVALGWRFEGWGEAGRRALEEVGRYRALVEGYQEAVSETIKLREG
>Solibacter_usitatus
MRSIVFLAWAAVLTAQTPKTGPEPGSRVPGFSLPDQNGNVQTLQSVMGPKGALLVFYRSADWUPYCKTQLVELEQNRERIRKRGLGLAAISYDSVAVVKSFAERKHITFPLLSDAESKVIREFGILNDTVKPGTMTFGIPYPGTYVVDTNGVVVSKYFEDDYRERVSASTIMAREFGDTGGSAGSAIEAKQLRVTTGASVPLARPQERIVLSVDIALKRKMHVYAPGVVDYIPIEWKLEEGPFLKAHAFRYPASRTLHLKAIKETLPVYEGQVRLTREITFGAENALRPLLTPSGELVLKGSLRYQACDDKKCYTPETVPLEWRFRFEGLERERAPTEFQRKQ
>Syntrophomonas_wolfei
MVIRCIISDMGGISMRNRIISLLTLIFIFCFSLLSLGGCGHSSPGPTGEQQEELPKDKEGKSQEEAPAFTLSQLGSGEETDFPLDFQGQKILLTFFSLGUPGCVDEVLQLQPLIKEWSQKDDFQMVLVSSDAAEHMQAFLEENPLEAVSVLMDPGGEAGRIYRVQFLPTSFLLNEEGQIEQSLVGWDSKKGWARLEEWLKS
>Syntrophus_aciditrophicus
APDFELADSEGRQIRLSGYRGERHVVLIFNRGFIUPYCRRHMAQLRRDYPDFVKRNAEVVAIGPENAEAFTKWWREHEMPFVGLPDPDHTVSKRYGQQVKLLKLGRLPAQLVIDKQGVIRFVHYGNSMSDIVENGELLSLLDHLNDEEGR

#Thioredoxin
>Anaeromyxobacter_dehalogenans_1
MLVDVWAPWUPTCRFMRAYVLPDARLRKLAGRFVRLDIDTEKPGNAPFVEQFPIDVWPTLMIIDPATEGVVLRWAG
>Anaeromyxobacter_dehalogenans_2
MALIGKDDAEQIRTELEGALQGDVKLTLVGPSALAPPARDLTPQIRQLLEEVAALSPKLAFEYLDLPTPEQREALGLAPDEAGPLTILSGAARGRVRYLGAPAGHEFPNLVNGIIDVSRGESGLSPASREALARISRPVHIKVFFTPTUPYCPQAAGLAHAIAVESAHVVADAIEAQEFPDLAARYQVMGVPKTIVNDVEEFVGAVPEDEFVAHVLRAAGVPA
>Carboxydothermus_hydrogenoformans
VYYATNRELGSPANSGNVIDQYNEALKNHEPFLLEFSGATUPTCAQMAPVVQELKKEYEGRMRVIVAEVSRQDSQQLAAKFGIQYVPTFIVVDQNGNIVPWTDAQGNQMPMFVGGLTKEELKAQMDKVALKEKKTPELNDSGKKKSFAQTLADKLPGLLGDSKLLALFVVFLGGIATSFTPCILGMIPLIIGYTGGYAGRSPAKGFIYSLFFVLGLATTLTLLGVGIGVLGTFIKSRLFAFNFILGIVAILMGFAVMGFYTINLPGLKRMPVKGTGLFSSYLMGLFFGLSASPCATPVLIVIVTYALAKASPLFGGALLFSYSFGHGLPLILAGTFSAFLGKITSLGRYGEIINYIFGGILVLYGLYLLFGRLL
>Geobacter_metallireducens
MAASGESFLVTCSACGTANRVPAEKEGVAGRCGNCRGTLPPLYLHPVPLTDRSFDPFVAGYPGPVLTEFWAPWUPHCQRFAPVVREIARELAGRGVVAQVNTQGNPQVASRFGIRGIPALVLLQRGKILGSLNGAQSKESVLSWVRSTLR
>Geobacter_sulfurreducens
MAESGQSFLVACPACGTSNRVPASREGVAGRCGSCRGVLPPLYFQPVPLTDRSFDPFVAGYHGPVLVEFWAPWUPHCRDFAPVVREVARELAGTAAVVQVNTQENPQLAARFGIRGIPALVLLRRGQVLATWSGALPREAVLSRVRDALR
>Geobacter_uraniumreducens
MNEAASTYLVGCPACGAANRIPSTKEGQSGKCGNCRASLPPLYLQPVELTDRSFDSFVSRYPGPVLAEFWAPWUPHCRNFAPAVREIARELAGKAAVVQVNTEENPLLSNRFGIRSIPALLILKKGTVLATLSGAQEKRAVLAWFR
>Treponema_denticola
MAVLDITNANFDETVKTAKPVLIDFWAPWUPGCVQLSPELQAAEAELGDKAVIAQSNVDNARELAVKFKFMSIPTLIVLKDGKEVDRHTGYMDKKSLVNFVSKHI

#Coenzyme F420-reducing hydrogenase alpha subunit (FrhA)
>Desulfovibrio_desulfuricans_U
MSGCTNKMAAGGVSGKTKIAIDPVTRIEGHLKAEVVVEGGKVVDAHISGGMFRGFENILRGRDPRDASQIVQRICGVCPTAHSTASVMALDKAFGVKVTTNGRLTRNLILGANYMQSHILHFYHLAALDFVQGPETAPFVPRFKNPDLRLPSAVNQVAVDQYLEALEVRRICHEMVAIFGGRMPHVQGQVVGGTTEIPTKEALVEYAARFKKVRKFVEEKYVPVVYLVGSVYKDLFAFGQGYKNCVAFGVFPLNDEGTEFALKPGVYMDGEDKPFDARLIKEYVKYSWFDDSTTGLHYTEGQTIPDPEKPGAYSFVKAPRYNGKPCEVGPLARMWVANPELSPMGQKMLKEHYGIDAKRFRDIGAEAAFSLMGRHVARAEETWLTTNYIERWLKEVVPGAETYVPSEIPEQAEGTGFTEAPRGSLLHYIDIKDSVISNYQIVSATLWNCNPRDDMGNRGPVEEALIGTPVPDLENPVNIARLIRAFDPULGCAVHVLHAESGKVSVVEF
>Desulfotalea_psychrophila_U
MLRRTKMGKVLTIAPVTRIEGHAKIAIHLDDTGNVENAFLHIQSLRGFEKFIEGRPAEEVPRLVNRICGICPWMHHIASNKAVDRCFDVTPTATGYKLRELCQVLAHVNDKILHFFFLAAPDFVLGPDADHSVRNVMGVVKAAPELASKVVKMRQLGQMMLEKFAGKAIHPIAGVVGGFSKPMVEEERKELLEGARTLLDFSTYALDFAINNVFSKYMDVIGELGVIKTGFLGTVDRQDGSLRLFDGNLRMMKADGSFEEFQNRDYADHIGEHTVPWGYSKMPYAKFWNEGFDMSLGAPKGIYRSNTLARINVCDKISTPKAQAALEAFRELFGRPAQQTLLYHYARLIEMVYACERTIELLEWDGITDPHVRAEVTPRAGRGVGVVEAPRGTLIHDYTTDDDGCVTSANLIVGTTHNIAPMNMSVRQAASSLIKDGKYDEGILNRVEMAVRAYDPUMSCATHRLDGGLPVTVSIMDKEGVEIDRIVK
>Desulfovibrio_vulgaris_U
MSGCTPKAAPAGATGRTTIAIDPVTRIEGHLKAEVVVENGKVVDARLSGGMYRGFETILRGRDPRDASQIVQRICGVCPTAHSTASVLALDEAFGAKVPNNGRITRNLIFGANYLQSHILHFYHLSAQDFVQGPDTAPFVPRFPKSDLRLSKELNKAGVDQYIEALEVRRICHEMVALFGGRMPHVQGQVVGGATEIPTKEKLVEYAARFKKVRDFVEQKYVPVVYTIGSKYKDMFKVGQGFKAALCVGAFPLDNSGKKHLFMPGVYAKGKDMPFDPSKIKEYVKYSWFAEETTGLNYKEGKTIPAPDKAGAYSFVKAPRYDGLSLEVGPLARMWVNNPELSPVGKKLLKDLFGISAKKFRDLGEEAAFSLMGRHVARAEETYYMLGAIEGWLKEIKAGEDTVVMPAVPASAEGTGFTEAPRGSLLHYVKVKDSKIDNYQIVSASLWNCNPRDDMGQRGAVEEALIGIPVDDIQNPVNVARLIRAFDPULGCAVHVLHAESGKVAVIEVK
>Syntrophobacter_fumaroxidans_1U
MGQLINIQPVTRIEGHASIAIQLDDRGEVQDSRVHFMSLRGFEKFVEGKPAEELPRIVNRICGICPWQHHLASNKAVDRCFGVTPPPAGRKLRELMQAISHSEDKILHFYFLAAPDFVMGPDSDYGVRNVIGVAKAHPELAGRVVRMRYATKMILEKFAGKAIHPHAGVVGGFSRVLLEEDRREFLGKMKEMLEFALFTIDFAKTQVFPKYLDAVASLGVINTGFIGTVDDHGALNLYDGKIRLMKPDGSFVDFDPQDYLDYLGEHVEPHSYGKFPYARCWNEGFSLDPLQPRGIYRANTLARINVADKMATPRAQAELEEFREKFGRPAQFTLLHHWARLIEEVYACEHAIELLEDPEITDPNVRAKVEPKAGRGVGCLEAPRGTLIHDYTTDSAGMVTKANMIVGTTHNLGPISLSVNQAARTLIQRGVVDETILNKIEMAVRAYDPUISCATHRLDGENGVTITIRKADGEVIRKWPTP
>Syntrophobacter_fumaroxidans_2U
MGKAFQIEPADTTQSHGEGARKVINIQPVTRIEGHARIAVHLDDEGNVADARVHIMSMRGFEKFIEGRPAEEVPRIVTRICGICPWQHHVASSKAVDGCFGASVPSAGRKLRELMQVMAHINDKILHFFFLAAPDFLLGSDSEYSVRNIMGIAEKSPKLAEKVVQMRYLGQMMMERFAGKAIHPVAVVPGGFSKPMVESERQELLAGSRQQLEFARYAMDFAKSRVFSATDPTTKRIGDITTGFLGTVSPADGSLNLYEGLLRLMRPDGSFHEFSSREYADFIGEHVEPWSYGKFPFAHAWGEGFSMDLEQPRGVYRTNCLARINVADRIDTPLAQAELVEFRSEFGRPAQSTMLYHRARMIELLHACEKVVELLESPDITDPRVRDEVWPRAGRGVGCVEAPRGTLIHDYSTDESGCITRANLIVGTTHNLAPINMSVKKAARDLIQNGNVDEGLLNRVEMAVRAYDPUISCATHRLDGGPGIEIRVFDASGVMVAGSG
>Syntrophobacter_fumaroxidans_3U
MSRVINIAPITRIEGHASIAIKLDAKGNVADSKVHYQSLRGFEKFIEGKPAEEVPRIVNRICGICPWHHHTASNKAVDLCFGVTVTPAGRKLRELMQIISHGEDKILNFFFLAAPDFVMGPDADYGVRNVIGVAKAAPELATKAVQMRYKAKMILEKFSGKAIHPHAAVAGGFCKPLLEAERQEFLPQIRELLDFSLFTLGFAKAEVFPKYLDAVKVLGVINTGFIGTVDEQGALNVFGGNLRIMKPDGTFVEFDPQNYTDYIGEAVTPFSYGKYPYAKCWNEGFSLDIDNPKGIYRANCLARINVADKMATPRAQAELEEFRAAFGRPAQLTLLYHWARLIEDVYAYERAIELLEDPEITDTNVRAKVEPKAGRGVGCVEAPRGTLIHDYSTDDKGLITRANLIVGTTHNLGPIHMSVHQAARALIKDGEVNEGILNKIEMAVRAYDPUISCATHCLDGNGGISIRIMDSKGEVIRNYPGGR

#Fe-S oxidoreductase (GlpC)
>Desulfotalea_psychrophila
MKYEFKVSEIAEEFGVHSTTIKNWIKSGSLSAKEGPGSKYLMEFSDYQDFCDRFGVEPSVRPLNHVHKDPCTIQQEAQPILEPMTLDGKKSALAVDPSWASSCLTCGTCAAACPIAGVDGLDPRKIVRMAVLGMDEELINSTWPWKCTMCGKCEESCPADIQITALIRKIRGARERDLVPGPIHKGVMMCLERGNNLGIPKDDFVFLLEELGEELAEDCCPGFVTPVEVEGARVMVTVNSKEPFGEPDDMKWWWKIFYAAGESWTIPSEHWEGVNWGLFSGDDESQKKIVGRLVNNMRRLKCKVLLLPEUGHAYFATRSGLLKWFPEALEEFKIVTVFDLLLEYLHEGKIKLDKELHRNIPTAYHDPCNYGRKSLKAFGQAYFEEGREVASACCDDLRELNPNRNGAYCCGAGGGTWALPYSEERIYYGRTKARQIEESGAKLVVAPCHNCRDQIMKSLKKEYSLDIEVKYLWELIADSLIMPGKDKAEPVKEHY
>Desulfovibrio_vulgaris
MSDDTLKPHQEPGRTFKDRVMEVLPDGGNLNLCLTCGACSAGCPATGLEDMDPRKFLRMAALGMDEEVTTTPWVWMCTMCMRCMYVCPMQINIPQLVYHARASWPREKRPRGIVNSCDAALKTESNSAMGASPDDFAYVVEDVLEEVRSTQPGQEKLTAPVDKHGAMYFLNQNSREPVTEPDEMVPLWKILDMAGADWTYGSVGWAAENYCMFAADDEAWETIVRNKVKAVEDLGCKVWLNTEUGHELYAIRSGLQKFNIKPKFEIESIIRLYARWIREGKLPVSSEWNRERKVKFTVQDPCQLVRKSFGDPVADDLRFVAKAVCGEENVIEMWPNRSNNYCCGGGGGFLQSGYPEARRYYGRLKNEQIVATGAPYVIAPCHNCHSQISDLSDHYGAGYRVVHLWTLIALSLGILGENEREYLGQDLCDCGL
>Syntrophobacter_fumaroxidans_1
MEPLLLTKREKRKLASQYADLCLTCGTCAGGCPVTGVDGLDVRKCVRLALLGLDQEVIDSRFPWVCTLCGRCEHACPMGIDLLALLRSARGMRAREKVPGVLHKGVEMCLKTGNNVGIPKEDFLFLLQDLGEELAEELPGFEVPVDKKGAKYMFTVNSKEPFAEPEDMMYWWRILYAANESWTTTSENWEGVNWGLFTGDDNAMKEIVGRIVKNYKELGCEYLVLPEUGHAYYATRLGLQKWYANEGVKFLSIFDLLKQYVEEGRIKLDKSIHHHLTTYHDPCNYGRKSERMFGHGYYEEGRWVTQQCCEDYVEMYPNRANNFCCGAGGGAWAAPYVEERIFYGRVKAKQIKDTGAKLLIAPCHNCRDQIMKSLRKEYDFMDVEVKYLWELVADSLITEPREEEAEEE
>Syntrophobacter_fumaroxidans_2
MIVIRIGQLAEQLGVHRNTIRNWVRSGKLPARSMSGKRYLITESDFAKLCQEFGLERSAMKLKHVPGTPVMSREVSLSEQNVRVIGERSGRLLPDAHYGDACLTCGSCASACPISGIDGFDPRKAVRMAVLGLEEELIASQWPWKCTLCGKCEEACPMNVEIVGLIQRVRGLRDRGKVPGPLHKGVLMCLEKGNNLGIPREDFMALVEALSREMGEEGCPGFTVPIDVKGANILVTVNSKEPFAEPDDMKHWWKIFHAAGESWTIPSRYWEGVNWGFFTGDEEALKTIVGRLVENMYRLKCRALLLPEUGHAYYATRYGLQRWFQKDLRNFEVLSIFDLLMRYIREGRIRLDPRRHTSLTTFNDACNYGRKSLKTFGHGYFDEARQITRLCAPNFVEMYPNREGNYCCGGGGGSWAMPFKEERVFYGRLKARQIRNCKAKLVIASCHNCRDQIMKSLRKEYDLDIEVKYLWELVAESLVLPGRESEGSRS
>Syntrophobacter_fumaroxidans_3
MIEIRVGEFAEKLGVHRNTVRNWIKNGTLRATSTVAKKYFIQLEDLRRFCRFQSIPESVFTQLAQWDVESLPVKEETMNINTTSAPELRTIGIRDNLLRADPQWADVCLTCGSCASACPISGVDGLDPRKIVRMVVLGRTKEVVDSNWTWKCTLCGKCEEACPMNVELVKLFRRIRGLREREKVPGPLHKGVLMALRRGNNLGIPKSEFVDLLVEVGEELAEECCPGFATPVDVQGANLLVTVNSKEPFGEPDDMKFWWKIFHAAGESWTIPSENWEGVNWGLFTGDDEAMRIMVGRLVDNMYRLEAKKLVLPEUGHAYYATRFGLEKWYAEDLKKFEIVTIFDVLMEYLKSGRIKVDPALHSELTTYHDPCNYGRKSLKAFGIGYFEEPRWIVRQCCPNFTEMYPNFEGNYCCGGGGGAWALPFREERVFYGRIKQRQIRNTKAKLVVTSCHNCRDQIMKSLRKEYDLDVEVKYIWELVADALILEPEKSEEE

#Proline reductase
>Alkaliphilus_metalliredigenes
MTNMTVVKGLQSEIFVPITPPPVWTPVEKELKDMKVALVTAAGVHMKSDKRFNLAGDFSFRVVAGDAPIEDIMVSHGGYDNGDVNKDINCMFPIDRMRELAEEGFIKAISSVNHGFMGGGGDQTKFKEVTGPEIAKQLNEEGVDAVLLTAGUGTCHRSAVIVQRAIEESGIPTIIIAALPPVVRQNGAPRAVAPLVPMGANAGAPNDKEMQRGIVMDSLKQLIEIPSAGKIVPLPYEYVAKV
>Anaeromyxobacter_dehalogenans
MADDAAPKPLELSRYCVPFTPFAGKLEEATLCLVSTAAVRLASDPPFDTGGDTTWRAIPGDAEAKDLRYDDAHYDHACVDADLNCVFPIDRVRELARDGRVGGLTARHFSLGYSQALRELRERTIPALVREIDRERPGAVLLTGGURLCHRTVVTVQRSIELIGIPTVVITVEPEETLQARPPRALCPRGFVAGHSLGRAGDAALQKWILTDALALLTAEPRPGQVVVRDYA
>Chloroflexus_aurantiacus
MTDDWRKQSLKELYRLTGQIFSQIPALARLWGSAYRALNFDEIPFTPFRKPLHEARLALITTGGVHLRDQPPFDMADPRGDPTYRRIPATTPLSDLTITHDYYDHSDAERDLNILFPLDLVRTLVQRGIIGSLADCYGFMGHIEPPHLTTLLQQTAPEVATFLKQEQVDAVLLTPAUGLCNQSVGLIARIIEAAGISTVCIVSLKPIAEQVRPPRTLHLAWPFGHPLGEPGNRAQQLSVLHAALQALATAEPGAIIEPGWRWRREIYTPPPDWLGEGKERL
>Clostridium_difficile
MSLTTVQGLQSEIFVPITPPPVWTPVTKELKDMTIALATAAGVHLKSDKRFNLAGDTTFRAIPNTATVDEMMVSHGGYDNGDVNKDINCMFPIDRLHELAAEGFIKGVAPMHYAFMGGGGNQHVFTEETGPAIAAKLKEEGVDGVVMTAGUGTCHRTAVIVQRAIEEAGIPTIIIAALPPVVRQNGTPRAVAPLVPMGANAGEPHNIEMQTHILRDTLEQLVAIPSAGKIVPLPYEYKAHV
>Geobacter_uraniumreducens
MPFARLKNRLLARIFTSFPSLAARWGRQLDANISDIPWTEPQKPLNEAILALVTTGGVHLKTQEPFNMADPNGDPTFREIPADTPADLLTITHDYYDHRDAERDLNLVLPLQRLREMVEVGALKALHPIAYGFMGHIDGPHLHTLQEETAPAIARKLADAGVDYALLVPAUGSCNRSVGLVAREIERVGIPTISISIVREITEKTPPPRTIFLRFPFGHALGEPDNRDQQFTVLYLAFRFLFEADLPGTIRDAGLRWRRDTYAHPDWDGFRRLAPKAHHVGNVNE

#DsbA-like
>Anaeromyxobacter_dehalogenans 
MPARLRLFTDFVUPFCFVAERSSLVRLLDEYELELEWVGYELHPDTPPGGVAVAERFPNAEAMSGYLRSFAAGFGIDDLRPPDRIPNTRRALAVAQLAREQGRLEPFRAVAFDAHWRRGWGIETDEDLRWLAREAGLDPVAAVAAGSDPARLAAVDAARAEAARAGVTGIPTFDFGAALRVVGCRPYDVLADAARRAGARPRA
>Desulfotomaculum_reducens
MKRIQLTVFSDYAUPFCYIGKGIVEKLSREYPLDITWVGYELRPERAAEGEKLSNILPGADLKQVFAHYNQAALEYGISINQVDFLPNTHMALMATEFAKDLDMFEEFHSLVFKSFFTEGRDIGNSKVVVDLLVSLNVPREKAAAILNDPVYSDRVKKNRNDAVNFVAGLPTFIIENKKKIVGAQPLNVFRNILDSYH
>Desulfovibrio_desulfuricans
MNPVNIRIFSDYIUPFCYIGKGLVEKLQAELNVSSEWLPYEVHPETPLRGVELAEYFPDLDPAAFMAEMDRRGAPLGKRFGGQRLLSNSRHALLGGIHAARQGRADIYDEAVFRAYFTDGADIGDMAVLGSAAAAAGLDKAEFMRAVQDGRYEPVLQEYARQARGQGVRAAPTFFIEGYGKIVGAQPFAVLRDAVVRAAGGTPPPAL
>Rubrobacter_xylanophilus
VAERAGAEGRPAELWKWAEYYUPWCYIAAVRLHKLMPEYRGRLRLRIRAFPLEVASGEAAPRDILEQEWWLAAIQEPAAEFAPYEGDDWPSTTLPAFEAAWCAFRQGEEAGLEYDLRVRRAFFAEGRNIGRREVLLEIAEEAGLESRRFERDFSGEEPRRAVLEELREGRERYGVKGTPTLMLPDGRKLRPPIAYPRLRGRRVVGVGRLPCCGEDCLEQTRRLLEEAAAAVE

#Glutaredoxin
>Alkaliphilus_metalliredigenes
MAKEIIVYTSNTUPHCHTAKEFLSEKGVEFTEKNVQEDPSARKELMKHKIMAVPVIQIDGEMIVGFDPDKIEGML
>Geobacter_sulfurreducens
MMVRSLTAMLVLAATVALTPALLHSAPDKPGRTAESRNPSVVIFVGEGUPYCDEVERFFTEKGIPYTCRDIRRDRAAFREWRERYGGEIVPMVVLDGGKKVIDGCDIPAIERALADIRSSRP
>Moorella_thermoacetica
MPEDNVIVYTTPTUPSCATVKEYLSRHGVDYEEKDITTDEQAREEMYRRTGQTAVPTLVVNGQVMVGFDETRLQKILH

#Thiol:disulfide interchange protein
>Geobacter_metallireducens
MAQIEWITSLAEGLSMAGRENRLVLLDFFNPGUIGCKQMDAVAYPDAAVMTFINDNLVPVRIPADDPVLGPQFKVKWTPTIIVLDAQGDEHYRTLGFYPPADLIPSLLLGMGKARFNQPDRQAACQCFRRIISDYPKNSLAPEAIYLNGVARYIETHDVANLIGIHDRLAAEYPDSPWLTRADPYKLLKR
>Geobacter_uraniumreducens
MIKWETEMSKALARGQAEKRTILLDFFNPGUIGCKQMDAVTYPNAKVIDFIDRKIVPLRVPADAQPLSTEFKVMWTPTLVSLDYYGREHHRTVGFLPPDELVPSLLLGMGKTDFDTEQFNDAILHLDEILSSYSKSAAAPEAVYLRGVCRFKSSHDAKPLKEAYEKLASDYPDSEWVKRAQPYSLL
>Syntrophus_aciditrophicus
MSINWISSFDEGVQKANEEDKLILLDFFNPNUIGCKTMDAVAYPDAAVTDFITRNFIPIRIQASDAELGPRFRIKWTPSLLILDKQGLEHNRSLGFFYPQELIPSLLLGIGKVFFGQPDRPKAISYFKQITMAYPESFQAPEAVYLKGVSQYIEDHDVANLFDIYECLKSRYPDSEWLMRADPYRLLKK

#AhpD-like
>Alkaliphilus_metalliredigenes
MARIKPVSLENATEEAKEIFENFLEQRGNVPNMFRTLAHRPKILETAYEHFSTILQTGTVDIKLKEMVAVRVSQLNDCGYULSSHTALAKRFGVSEEAMAQMEAGLKDPSKFTEREFVALEFAQVMTLDSNAVKDDLWNRLREHFDEGQVIEIACVIGCFNYFNRFNNALKVDITA
>Rubrobacter_xylanophilus
VDGRIKALAELKASSLIGCPFUMDIGSAVGRELGVTEEQLRDLSRYRESGAFSEEERLAIALAEEMAKTPVEIPPELSARLRRRFDEAQLVELAAAIAWENHRARFNRVFGVRPVGFSGGGLPRKFTRLGDARRP

#ArsC-like
>Desulfuromonas_acetoxidans
MKRVEWIYFRKGUTSCTKAQKFFEHNQVELGTQVDARKEKMDEQAAWALLRGAQRVFAAKGKSRKEFDVNDDNRVLILKAAMGPSGNLRAPTFKVGDAYLIGFNEEMYEALLNG
>Desulfotalea_psychrophila
MAIDWAYIRRGUTSCKKGGQVFSENNLHVVEEENAKKDPLREAGLLDLLALCDSFFVTSGKKILPYSAGGEQQELLEKITGRTGNLRAPTLRIGATLYVGYNEELYQRVLATQVDG

#DsbG-like
>Chloroflexus_aurantiacus
MARPLILVVVIMLVACTASAPVADMPSPTAVVPTTTPSTSPTSTTAPTVAAPTAALPTVTAVPATAVPVVTYRGALVGRDANGAYTLGDPAAPLTLTDYSDFLUTVCRRHVLTVEPALIEQYVVTGRVLYVFRPVLNHGAASLITTAAAFCAGEQDAFWPMHELLFERQGEVAATRDSDLPALMRSYAADLGLAIEPFDACMNDGAAQRLAETLDAEQRQRGIRVQPVFEIGDIRLVGLQTLERFASLIERQP
>Symbiobacterium_thermophilum
MSRKGHGKRGSSAVWAVTAAAVALVAVLICASVWSARSGRAPAGEAVRDADLGAVGNAIGPADAPVTVVEYMDYAUPGCATAHKVVGPQLADMARAGEIRYEVHYLPIFPATGPAIFAVQCAGEQGYWWAMHGRILEDQTRGIRAVQTLDDLDALLARYAEELGLDMAAYRQCLASEEKVQGYIDRVNDQIAAAQDLGIRGTPTFVINGEPVEMDSFDDILSAVREELKRE

#Distant AhpD homolog
>Geobacter_sulfurreducens
MLGHEVHGKGAMAMKIRKKILDFEYEEVLDARTRELIRVGCAVAVGCPTULKKHFAAAKEAGATDAELKEALAYGIIAPSGRAKNFVLNMAGELELGD
>Geobacter_uraniumreducens
MHIRKKILDYEYQEVLDVKTRELIRVGCAVAVGCPTULKKHFAVAKEAGATRAELKEAIAYGIIAPSGRAKNFAVGMAEELDLEL

#Homolog of AhpF, N-terminal domain
>Carboxydothermus_hydrogenoformans
MAFLQEKDIQFLKEKFAKEMVNDVTIHFFTKSPVLAQDCPYCDHTKQLLEELAATSEKIKLMVHTYPTEKEAVEKYGIDKIPAIVFEGTEDVGIRFYGIPSGYEFSTVIETIIDLSKGKPELPDNVLAELAKVTSPVTIKVFVTPTUPYCPRAAVAANRFAMANANIRAEVIEVSEFPELGDKYNVFGVPKSVINETVEIEGAAPETMFVQKVLEAVQ
>Symbiobacterium_thermophilum
VYSTPTUPRCPQAVRLAHMAAMENPRIRAYAVDAAAFGELARRNGVRSVPHTIIEGARRVTLAGGGPEERFLAALLQAARE

#DsrE-like
>Desulfovibrio_vulgaris
MQILIILSSSDPEIKWNAVRFGNVLLGEGDDVTIFLNGPAVDLAAGDSATFPIAEQAKLFSLSEGVLAAUGKCMGIHGVDAETSLAPLSNMKFLTEQVRNADRILNF

#NADH oxidase
>Geobacter_metallireducens
MAKEKLVVIGGDAAGMSAASQAKRRRPELEIVVFERSPHTSFSAUGIPYYVGRVVDKEEKLVIRSPEKFREKYGIDARALHEVVEIDAAQGKVRVRDLQRGGSAWESYDQLLIATGAVPLCPDLPGSDAVDICGVNTLESGLEIRRRLDKGGMKKGVVVGGGYIGLEMAEALVRHGLEVSLVNRAPQVMGTLDYDMGAMVSQALRDVGVSLYLEETLTAFETKGGKVTGVVTDRRTLPADIVILGLGVRPNTALASAAGIPLGEKGSIRVNERMQTGVAGIWAAGDCAESFHLVSRKPVHIALGTVANRHGRVAGINLGGGYATFPGVVGTAVTKICQVEVARTGLQEEELRELGIEWISAVIKSRTRAGYFPGAGGITVKVLAERGSGRLLGGQIVGMEGSAKRIDTLATALHAGFTVEEMINLDLGYAPPFSPVWDPVVIAAREVAKEL

#Glutathione peroxidase (Gpx)
>Treponema_denticola
MGIYNYTVKDSLGNDFSFNDYKDYVILIVNTACEUGLTPHFQGLEALYKEYRDKKFLVAAFPCNQFGGQDPGTNEEIRNFAQSKYGVSFPIMAKIEVNGENTEPIFSFLKKASNGEDIKWNFAKFLVDKTGERVTAYAPTVAPEDLKKDIEKLLN
